# Supplementary material for: Welding fume exposure is associated with inflammation: a global metabolomics profiling study
Source: Environ Health. 2018 Aug 22;17:68. doi: 10.1186/s12940-018-0412-z (PMC6106842; doi:10.1186/s12940-018-0412-z)
Supplement: Supplementary file 2 — Table S1. Statistical summary of the 693 metabolites. Table S2.Sensitivity analysis that only keep the male workers. Table S3. MSEA analysis for disease-associated metabolite sets (blood). (XLSX 318 kb) [file 12940_2018_412_MOESM2_ESM.xlsx]

## Sheet: Table S1
Table S1. Statistical summary of the 693 metabolites
	Compound	FC	P_exposure	p_circadian	p_interaction	fdr_exposure	fdr_circadian	fdr_interaction	Trend	PATHWAY_SORTORDER	BIOCHEMICAL	SUPER_PATHWAY	SUB_PATHWAY	COMP_ID	PLATFORM	CHEMICAL_ID	RI	MASS	CAS	PUBCHEM	CHEMSPIDER	KEGG	HMDB_ID
1	1,2,3-benzenetriol sulfate (2)	0.413489	0.268006	0.393936	0.993188	0.551618	0.635996	0.99731	down	4131	1,2,3-benzenetriol sulfate (2)	Xenobiotics	Chemical	48762	LC/MS Neg	100006374	1709	204.981	NA	NA	NA	NA	NA
2	1,2-dilinoleoyl-GPC (18:2/18:2)	1.09493	0.0736603	0.000498797	0.896122	0.256129	0.0113892	0.99731	up	1677	1,2-dilinoleoyl-GPC (18:2/18:2)	Lipid	Phospholipid Metabolism	52603	LC/MS Pos Late	100008903	2006	782.569	998-06-1	5288075	4450312	NA	NA
3	1,2-dipalmitoyl-GPC (16:0/16:0)	1.09538	0.010217	0.0784698	0.422599	0.0583219	0.269207	0.99731	up	1582	1,2-dipalmitoyl-GPC (16:0/16:0)	Lipid	Phospholipid Metabolism	19130	LC/MS Pos Late	100000657	2365	734.569	63-89-8	452110	398235	NA	HMDB00564
4	1,2-dipalmitoyl-GPE (16:0/16:0)*	2.05243	1.52893e-10	0.387716	0.485106	2.4306e-08	0.630041	0.99731	up	1583	1,2-dipalmitoyl-GPE (16:0/16:0)*	Lipid	Phospholipid Metabolism	57341	LC/MS Pos Late	100009204	2498	692.522	NA	11802774;445468	393103	NA	NA
5	1,3,7-trimethylurate	0.666077	0.230668	0.340158	0.783969	0.504066	0.594266	0.99731	down	3228	1,3,7-trimethylurate	Xenobiotics	Xanthine Metabolism	34404	LC/MS Neg	100001397	1985	209.068	5415-44-1	79437	71754	C16361	HMDB02123
6	1,3-dimethylurate	1.21827	0.306394	0.448649	0.613697	0.586256	0.68556	0.99731	up	3225	1,3-dimethylurate	Xenobiotics	Xanthine Metabolism	32391	LC/MS Neg	100001106	1671.4	195.052	944-73-0	70346	63527	NA	HMDB01857
7	1,5-anhydroglucitol (1,5-AG)	1.04116	0.696696	0.30851	0.724366	0.892032	0.561814	0.99731	up	876	1,5-anhydroglucitol (1,5-AG)	Carbohydrate	Glycolysis, Gluconeogenesis, and Pyruvate Metabolism	20675	LC/MS Neg	100000580	802	163.061	154-58-5	64960	NA	C07326	HMDB02712
8	1,7-dimethylurate	1.35623	0.225655	0.607872	0.393529	0.498625	0.794642	0.99731	up	3226	1,7-dimethylurate	Xenobiotics	Xanthine Metabolism	34400	LC/MS Neg	100001399	1578.6	195.052	33868-03-0	91611	82720	C16356	HMDB11103
9	1-(1-enyl-oleoyl)-GPE (P-18:1)*	1.29328	0.417	0.284591	0.594455	0.695	0.539938	0.99731	up	1913	1-(1-enyl-oleoyl)-GPE (P-18:1)*	Lipid	Lysoplasmalogen	44621	LC/MS Pos Late	100005372	1566	464.314	NA	NA	NA	NA	NA
10	1-(1-enyl-palmitoyl)-2-arachidonoyl-GPC (P-16:0/20:4)*	0.986669	0.829733	0.611157	0.595014	0.9379	0.796079	0.99731	down	1899	1-(1-enyl-palmitoyl)-2-arachidonoyl-GPC (P-16:0/20:4)*	Lipid	Plasmalogen	52689	LC/MS Pos Late	100009014	2154	766.575	NA	NA	24767495	NA	NA
11	1-(1-enyl-palmitoyl)-2-arachidonoyl-GPE (P-16:0/20:4)*	0.97042	0.658068	0.0739954	0.463798	0.873479	0.261272	0.99731	down	1891	1-(1-enyl-palmitoyl)-2-arachidonoyl-GPE (P-16:0/20:4)*	Lipid	Plasmalogen	52673	LC/MS Pos Late	100009002	2270	724.528	NA	NA	24769238	NA	NA
12	1-(1-enyl-palmitoyl)-2-linoleoyl-GPC (P-16:0/18:2)*	1.01265	0.785599	0.00723368	0.995854	0.93026	0.0669604	0.99731	up	1900	1-(1-enyl-palmitoyl)-2-linoleoyl-GPC (P-16:0/18:2)*	Lipid	Plasmalogen	52682	LC/MS Pos Late	100009009	2226	742.575	NA	NA	24767486	NA	NA
13	1-(1-enyl-palmitoyl)-2-linoleoyl-GPE (P-16:0/18:2)*	0.931182	0.475381	0.000290432	0.524988	0.746436	0.00816203	0.99731	down	1888	1-(1-enyl-palmitoyl)-2-linoleoyl-GPE (P-16:0/18:2)*	Lipid	Plasmalogen	52677	LC/MS Pos Late	100009069	2351	700.528	NA	NA	24769229	NA	NA
14	1-(1-enyl-palmitoyl)-2-oleoyl-GPC (P-16:0/18:1)*	1.03602	0.414156	0.27644	0.77032	0.693681	0.533413	0.99731	up	1893	1-(1-enyl-palmitoyl)-2-oleoyl-GPC (P-16:0/18:1)*	Lipid	Plasmalogen	52478	LC/MS Pos Late	100009007	2443	744.59	NA	NA	NA	NA	NA
15	1-(1-enyl-palmitoyl)-2-oleoyl-GPE (P-16:0/18:1)*	0.991904	0.928943	0.00217573	0.951124	0.978159	0.0352597	0.99731	down	1887	1-(1-enyl-palmitoyl)-2-oleoyl-GPE (P-16:0/18:1)*	Lipid	Plasmalogen	52477	LC/MS Pos Late	100009005	2600	702.543	NA	NA	24769228	NA	NA
16	1-(1-enyl-palmitoyl)-2-palmitoleoyl-GPC (P-16:0/16:1)*	1.0553	0.248376	0.0365632	0.233092	0.526742	0.176136	0.99731	up	1890	1-(1-enyl-palmitoyl)-2-palmitoleoyl-GPC (P-16:0/16:1)*	Lipid	Plasmalogen	52713	LC/MS Pos Late	100009160	2218	716.559	NA	NA	24767482	NA	NA
17	1-(1-enyl-palmitoyl)-2-palmitoyl-GPC (P-16:0/16:0)*	1.01631	0.586054	0.584108	0.356007	0.82408	0.780709	0.99731	up	1889	1-(1-enyl-palmitoyl)-2-palmitoyl-GPC (P-16:0/16:0)*	Lipid	Plasmalogen	52716	LC/MS Pos Late	100009162	2454	718.575	NA	11146967	9322076	NA	NA
18	1-(1-enyl-palmitoyl)-GPC (P-16:0)*	1.21633	0.0757359	0.742778	0.898985	0.2605	0.876254	0.99731	up	1910	1-(1-enyl-palmitoyl)-GPC (P-16:0)*	Lipid	Lysoplasmalogen	52474	LC/MS Pos Late	100002875	1547	480.345	NA	10917802	9093054	NA	NA
19	1-(1-enyl-palmitoyl)-GPE (P-16:0)*	1.20836	0.415196	0.359721	0.470352	0.693681	0.605427	0.99731	up	1911	1-(1-enyl-palmitoyl)-GPE (P-16:0)*	Lipid	Lysoplasmalogen	39270	LC/MS Pos Late	100003000	1558	438.298	NA	NA	10471193	NA	NA
20	1-(1-enyl-stearoyl)-2-arachidonoyl-GPE (P-18:0/20:4)*	0.974394	0.751381	0.418955	0.484578	0.916193	0.655214	0.99731	down	1903	1-(1-enyl-stearoyl)-2-arachidonoyl-GPE (P-18:0/20:4)*	Lipid	Plasmalogen	52475	LC/MS Pos Late	100008999	2511	752.559	NA	9547058	7826008	NA	HMDB05779
21	1-(1-enyl-stearoyl)-2-linoleoyl-GPE (P-18:0/18:2)*	0.993617	0.880484	0.00227183	0.473515	0.961933	0.0353683	0.99731	down	1896	1-(1-enyl-stearoyl)-2-linoleoyl-GPE (P-18:0/18:2)*	Lipid	Plasmalogen	52748	LC/MS Pos Late	100009225	2633	728.559	NA	NA	24769261	NA	NA
22	1-(1-enyl-stearoyl)-2-oleoyl-GPE (P-18:0/18:1)	0.970702	0.805413	0.000145571	0.459762	0.933287	0.00586566	0.99731	down	1895	1-(1-enyl-stearoyl)-2-oleoyl-GPE (P-18:0/18:1)	Lipid	Plasmalogen	52614	LC/MS Pos Late	100008919	2950	730.575	144371-68-6	NA	24769260	NA	NA
23	1-(1-enyl-stearoyl)-GPE (P-18:0)*	1.15303	0.514427	0.60272	0.659511	0.777582	0.790216	0.99731	up	1915	1-(1-enyl-stearoyl)-GPE (P-18:0)*	Lipid	Lysoplasmalogen	39271	LC/MS Pos Late	100003001	1649	466.329	NA	NA	NA	NA	NA
24	1-arachidonoyl-GPC (20:4n6)*	1.11722	0.0270837	0.0224886	0.455554	0.125354	0.132799	0.99731	up	1802	1-arachidonoyl-GPC (20:4n6)*	Lipid	Lysolipid	33228	LC/MS Pos Late	100001551	1460	544.34	NA	NA	21403155	C05208	HMDB10395
25	1-arachidonoyl-GPE (20:4n6)*	1.14114	0.00153829	0.00375449	0.209907	0.0140497	0.0428638	0.99731	up	1830	1-arachidonoyl-GPE (20:4n6)*	Lipid	Lysolipid	35186	LC/MS Pos Late	100001571	1470	502.293	NA	42607465	21403171	NA	HMDB11517
26	1-arachidonoyl-GPI (20:4)*	1.11498	0.500367	3.28784e-06	0.040132	0.7685	0.000563043	0.916347	up	1851	1-arachidonoyl-GPI (20:4)*	Lipid	Lysolipid	34214	LC/MS Neg	100001654	5482	619.289	NA	NA	NA	NA	HMDB61690
27	1-arachidonylglycerol (20:4)	1.1155	0.124009	0.010488	0.482761	0.34814	0.0823778	0.99731	up	1942	1-arachidonylglycerol (20:4)	Lipid	Monoacylglycerol	34397	LC/MS Neg	100001433	6250	303.233	35474-99-8	5282281	4445452	C13857	HMDB11572
28	1-dihomo-linolenylglycerol (20:3)	1.17174	0.169665	0.265989	0.116274	0.424163	0.523263	0.99731	up	1949	1-dihomo-linolenylglycerol (20:3)	Lipid	Monoacylglycerol	48341	LC/MS Neg	100006121	6400	305.249	NA	NA	NA	NA	NA
29	1-lignoceroyl-GPC (24:0)	1.02601	0.896386	0.500818	0.859708	0.964214	0.725183	0.99731	up	1813	1-lignoceroyl-GPC (24:0)	Lipid	Lysolipid	49617	LC/MS Pos Late	100002873	1907	608.465	325171-59-3	NA	NA	NA	NA
30	1-linolenoyl-GPC (18:3)*	1.19929	0.00233222	0.73571	0.714027	0.0190187	0.873416	0.99731	up	1792	1-linolenoyl-GPC (18:3)*	Lipid	Lysolipid	45951	LC/MS Pos Late	100005350	1422	518.324	NA	NA	NA	NA	NA
31	1-linolenoylglycerol (18:3)	1.24928	0.0137483	0.0894537	0.0667265	0.070772	0.293186	0.99731	up	1941	1-linolenoylglycerol (18:3)	Lipid	Monoacylglycerol	34393	LC/MS Neg	100001435	6214	277.217	124151-74-2	53480978	21403134	NA	HMDB11569
32	1-linoleoyl-2-arachidonoyl-GPC (18:2/20:4n6)*	1.0491	0.199901	0.715664	0.902735	0.462608	0.873416	0.99731	up	1685	1-linoleoyl-2-arachidonoyl-GPC (18:2/20:4n6)*	Lipid	Phospholipid Metabolism	52710	LC/MS Pos Late	100009131	1969	806.569	NA	NA	24766809	NA	NA
33	1-linoleoyl-2-linolenoyl-GPC (18:2/18:3)*	1.14612	0.0520182	0.00406594	0.801858	0.199064	0.0452882	0.99731	up	1605	1-linoleoyl-2-linolenoyl-GPC (18:2/18:3)*	Lipid	Phospholipid Metabolism	53176	LC/MS Pos Late	100009343	1939	780.554	NA	NA	24766802	NA	NA
34	1-linoleoyl-GPC (18:2)	1.14213	0.00185546	0.0487831	0.600335	0.0165064	0.220069	0.99731	up	1790	1-linoleoyl-GPC (18:2)	Lipid	Lysolipid	34419	LC/MS Pos Late	100001395	1465	520.34	NA	11988421	10160888	C04100	HMDB10386
35	1-linoleoyl-GPE (18:2)*	1.38008	3.5929e-06	0.287704	0.160362	0.000129534	0.539938	0.99731	up	1826	1-linoleoyl-GPE (18:2)*	Lipid	Lysolipid	36600	LC/MS Pos Late	100001570	1482	478.293	NA	52925130	21403170	NA	HMDB11507
36	1-linoleoyl-GPG (18:2)*	1.20071	0.00130954	0.0131172	0.135616	0.0126343	0.0935964	0.99731	up	1870	1-linoleoyl-GPG (18:2)*	Lipid	Lysolipid	54885	LC/MS Neg	100009227	5516	507.273	NA	NA	NA	NA	NA
37	1-linoleoyl-GPI (18:2)*	1.1092	0.428912	0.00323326	0.0111056	0.702918	0.0402688	0.805923	up	1847	1-linoleoyl-GPI (18:2)*	Lipid	Lysolipid	36594	LC/MS Neg	100001778	5494	595.289	NA	NA	NA	NA	NA
38	1-linoleoylglycerol (18:2)	1.17212	0.0760584	0.270268	0.419531	0.2605	0.527312	0.99731	up	1939	1-linoleoylglycerol (18:2)	Lipid	Monoacylglycerol	27447	LC/MS Neg	100001040	6477	279.233	2277-28-3	5283469	4446589	NA	NA
39	1-methylhistidine	1.09691	0.184981	0.302643	0.184437	0.443044	0.558788	0.99731	up	63	1-methylhistidine	Amino Acid	Histidine Metabolism	30460	LC/MS Pos Early	100001051	2755	170.092	332-80-9	92105	83153	C01152	HMDB00001
40	1-methylimidazoleacetate	1.20327	0.00459921	0.560504	0.755812	0.0321475	0.764831	0.99731	up	78	1-methylimidazoleacetate	Amino Acid	Histidine Metabolism	32350	LC/MS Pos Early	100001208	2064	141.066	2625-49-2	75810	68319	C05828	HMDB02820
41	1-methylnicotinamide	0.529091	1.32481e-05	0.486591	0.0773601	0.000349036	0.712212	0.99731	down	3057	1-methylnicotinamide	Cofactors and Vitamins	Nicotinate and Nicotinamide Metabolism	27665	LC/MS Pos Early	55	1940	137.071	1005-24-9	10129985	8305504	C02918	HMDB00699
42	1-methylurate	1.46791	0.0820871	0.95148	0.37737	0.271641	0.967612	0.99731	up	3223	1-methylurate	Xenobiotics	Xanthine Metabolism	34395	LC/MS Pos Early	100001400	1461	183.051	708-79-2	69726	62926	C16359	HMDB03099
43	1-methylxanthine	1.38642	0.220521	0.864733	0.395834	0.493857	0.922652	0.99731	up	3229	1-methylxanthine	Xenobiotics	Xanthine Metabolism	34389	LC/MS Neg	100001405	1568.8	165.042	6136-37-4	80220	72464	C16358	HMDB10738
44	1-myristoylglycerol (14:0)	1.67805	2.739e-05	0.0657295	0.198549	0.000605231	0.25814	0.99731	up	1928	1-myristoylglycerol (14:0)	Lipid	Monoacylglycerol	35625	LC/MS Neg	100001618	6353.3	227.202	75685-84-6	79050	71382	C01885	HMDB11561
45	1-oleoyl-GPC (18:1)	1.09411	0.0132003	0.132453	0.606497	0.0695552	0.36004	0.99731	up	1787	1-oleoyl-GPC (18:1)	Lipid	Lysolipid	48258	LC/MS Pos Late	100001272	1540	522.355	19420-56-5	16081932	17240641	NA	HMDB02815
46	1-oleoyl-GPE (18:1)	1.473	1.80226e-07	0.158652	0.483655	8.81819e-06	0.395979	0.99731	up	1822	1-oleoyl-GPE (18:1)	Lipid	Lysolipid	35628	LC/MS Pos Late	100001569	1554	480.308	89576-29-4	9547071	7826021	NA	HMDB11506
47	1-oleoyl-GPG (18:1)*	1.08795	0.130236	0.0610654	0.188942	0.362648	0.246058	0.99731	up	1869	1-oleoyl-GPG (18:1)*	Lipid	Lysolipid	45968	LC/MS Neg	100005716	5610	509.288	NA	NA	NA	NA	NA
48	1-oleoyl-GPI (18:1)*	1.1155	0.329885	0.0951275	0.0392569	0.605227	0.302896	0.916347	up	1845	1-oleoyl-GPI (18:1)*	Lipid	Lysolipid	36602	LC/MS Neg	100001777	5599	597.305	NA	NA	NA	NA	NA
49	1-oleoylglycerol (18:1)	1.13035	0.114592	0.728655	0.430668	0.332607	0.873416	0.99731	up	1937	1-oleoylglycerol (18:1)	Lipid	Monoacylglycerol	21184	LC/MS Neg	100000924	6650	281.249	111-03-5	5283468	4446588	NA	HMDB11567
50	1-palmitoleoyl-2-linolenoyl-GPC (16:1/18:3)*	1.07556	0.47273	0.728291	0.663262	0.744414	0.873416	0.99731	up	1673	1-palmitoleoyl-2-linolenoyl-GPC (16:1/18:3)*	Lipid	Phospholipid Metabolism	53180	LC/MS Pos Late	100009345	1850	754.538	NA	NA	24766677	NA	NA
51	1-palmitoleoyl-GPC (16:1)*	1.08981	0.0795084	0.586876	0.854747	0.269356	0.781161	0.99731	up	1781	1-palmitoleoyl-GPC (16:1)*	Lipid	Lysolipid	33230	LC/MS Pos Late	100001511	1450	494.324	NA	24779461	21403152	NA	HMDB10383
52	1-palmitoleoylglycerol (16:1)*	1.08286	0.183916	0.0338343	0.619999	0.443044	0.169171	0.99731	up	1951	1-palmitoleoylglycerol (16:1)*	Lipid	Monoacylglycerol	52431	LC/MS Neg	100008952	6094	253.217	NA	NA	NA	NA	NA
53	1-palmitoyl-2-arachidonoyl-GPC (16:0/20:4n6)	1.04444	0.107223	1.24516e-06	0.457057	0.316586	0.000284313	0.99731	up	1602	1-palmitoyl-2-arachidonoyl-GPC (16:0/20:4n6)	Lipid	Phospholipid Metabolism	52462	LC/MS Pos Late	100008914	2091	782.569	35418-58-7	10747814	8923140	NA	NA
54	1-palmitoyl-2-arachidonoyl-GPE (16:0/20:4)*	1.07313	0.218509	0.0874352	0.152762	0.492364	0.289339	0.99731	up	1637	1-palmitoyl-2-arachidonoyl-GPE (16:0/20:4)*	Lipid	Phospholipid Metabolism	52464	LC/MS Pos Late	100008990	2198	740.522	NA	9546800	7825750	NA	HMDB05323
55	1-palmitoyl-2-arachidonoyl-GPI (16:0/20:4)*	1.22142	0.00780581	0.000119032	0.811869	0.0473184	0.00521834	0.99731	up	1619	1-palmitoyl-2-arachidonoyl-GPI (16:0/20:4)*	Lipid	Phospholipid Metabolism	52467	LC/MS Pos Late	100008993	2567	876.56	NA	NA	24767674	NA	NA
56	1-palmitoyl-2-linoleoyl-GPC (16:0/18:2)	1.03937	0.276307	0.403959	0.531918	0.563304	0.642023	0.99731	up	1589	1-palmitoyl-2-linoleoyl-GPC (16:0/18:2)	Lipid	Phospholipid Metabolism	42446	LC/MS Pos Late	1537	2160	758.569	40811-94-7	5287971	4450224	NA	NA
57	1-palmitoyl-2-linoleoyl-GPE (16:0/18:2)	1.28529	0.00197752	0.810895	0.431453	0.0169325	0.91209	0.99731	up	1639	1-palmitoyl-2-linoleoyl-GPE (16:0/18:2)	Lipid	Phospholipid Metabolism	42449	LC/MS Pos Late	100001870	2275	716.522	NA	9546747	7825697	NA	HMDB05322
58	1-palmitoyl-2-linoleoyl-GPI (16:0/18:2)	1.25346	0.0282676	0.0745376	0.885954	0.129089	0.261837	0.99731	up	1616	1-palmitoyl-2-linoleoyl-GPI (16:0/18:2)	Lipid	Phospholipid Metabolism	52450	LC/MS Pos Late	1528	2730	852.56	NA	NA	21403024	NA	NA
59	1-palmitoyl-2-oleoyl-GPC (16:0/18:1)	1.03727	0.328013	0.0194086	0.429236	0.604207	0.123818	0.99731	up	1588	1-palmitoyl-2-oleoyl-GPC (16:0/18:1)	Lipid	Phospholipid Metabolism	52461	LC/MS Pos Late	1539	2358	760.585	26853-31-6;26853-31-6	6436017	4940699	NA	NA
60	1-palmitoyl-2-oleoyl-GPE (16:0/18:1)	1.33099	0.000545804	0.554519	0.547555	0.00655922	0.761213	0.99731	up	1627	1-palmitoyl-2-oleoyl-GPE (16:0/18:1)	Lipid	Phospholipid Metabolism	19263	LC/MS Pos Late	1526	2509	718.538	26662-94-2	5283496	4446615	NA	HMDB05320
61	1-palmitoyl-2-oleoyl-GPI (16:0/18:1)*	1.18745	0.00677793	0.461123	0.916804	0.0435537	0.691841	0.99731	up	1661	1-palmitoyl-2-oleoyl-GPI (16:0/18:1)*	Lipid	Phospholipid Metabolism	52669	LC/MS Polar	100009066	893	835.534	NA	NA	24767668	NA	NA
62	1-palmitoyl-2-palmitoleoyl-GPC (16:0/16:1)*	1.05146	0.501597	0.0388756	0.491885	0.76862	0.18358	0.99731	up	1607	1-palmitoyl-2-palmitoleoyl-GPC (16:0/16:1)*	Lipid	Phospholipid Metabolism	52470	LC/MS Pos Late	100008984	2160	732.554	NA	NA	NA	NA	NA
63	1-palmitoyl-2-stearoyl-GPC (16:0/18:0)	1.0893	0.0281356	0.447763	0.106568	0.129089	0.68556	0.99731	up	1658	1-palmitoyl-2-stearoyl-GPC (16:0/18:0)	Lipid	Phospholipid Metabolism	52616	LC/MS Pos Late	100008921	2653	762.601	59403-51-9	NA	24766643	NA	NA
64	1-palmitoyl-GPC (16:0)	1.05533	0.0615938	0.266332	0.325582	0.225624	0.523263	0.99731	up	1778	1-palmitoyl-GPC (16:0)	Lipid	Lysolipid	33955	LC/MS Pos Late	100001263	1525	496.34	17364-16-8	86554	78064	NA	HMDB10382
65	1-palmitoyl-GPE (16:0)	1.22048	0.000148493	0.314628	0.247439	0.00248091	0.565671	0.99731	up	1817	1-palmitoyl-GPE (16:0)	Lipid	Lysolipid	35631	LC/MS Pos Late	100001567	1544	454.293	53862-35-4	9547069	7826019	NA	HMDB11503
66	1-palmitoyl-GPG (16:0)*	1.30424	0.00171466	0.511137	0.088446	0.0154545	0.731349	0.99731	up	1864	1-palmitoyl-GPG (16:0)*	Lipid	Lysolipid	45970	LC/MS Neg	100005717	5570	483.273	NA	3300276	2548639	NA	NA
67	1-palmitoyl-GPI (16:0)	1.25307	0.364049	0.000209702	0.419443	0.647723	0.00797578	0.99731	up	1840	1-palmitoyl-GPI (16:0)	Lipid	Lysolipid	35305	LC/MS Neg	100001655	5564	571.289	NA	NA	NA	NA	HMDB61695
68	1-palmitoylglycerol (16:0)	1.33679	0.00415543	0.0709627	0.218869	0.029847	0.26091	0.99731	up	1932	1-palmitoylglycerol (16:0)	Lipid	Monoacylglycerol	21127	LC/MS Neg	100000827	6550	255.233	542-44-9	14900	14201	NA	HMDB31074
69	1-stearoyl-2-arachidonoyl-GPC (18:0/20:4)	1.01849	0.541269	2.66002e-07	0.602006	0.790552	0.0001209	0.99731	up	1593	1-stearoyl-2-arachidonoyl-GPC (18:0/20:4)	Lipid	Phospholipid Metabolism	42450	LC/MS Pos Late	100001869	2300	810.601	35418-59-8	16219824	17347139	NA	NA
70	1-stearoyl-2-arachidonoyl-GPE (18:0/20:4)	1.12599	0.0471792	0.00293203	0.47602	0.188993	0.0400259	0.99731	up	1631	1-stearoyl-2-arachidonoyl-GPE (18:0/20:4)	Lipid	Phospholipid Metabolism	52447	LC/MS Pos Late	100008977	2424	768.554	NA	5289133	4451158	NA	NA
71	1-stearoyl-2-arachidonoyl-GPI (18:0/20:4)	1.04833	0.313832	4.75845e-05	0.775473	0.595499	0.00377475	0.99731	up	1613	1-stearoyl-2-arachidonoyl-GPI (18:0/20:4)	Lipid	Phospholipid Metabolism	52449	LC/MS Polar	100000616	870	885.549	383907-33-3	NA	21403055	NA	NA
72	1-stearoyl-2-linoleoyl-GPC (18:0/18:2)*	1.03358	0.306312	0.93988	0.392301	0.586256	0.963585	0.99731	up	1603	1-stearoyl-2-linoleoyl-GPC (18:0/18:2)*	Lipid	Phospholipid Metabolism	52452	LC/MS Pos Late	100008980	2380	786.601	NA	NA	NA	NA	NA
73	1-stearoyl-2-linoleoyl-GPE (18:0/18:2)*	1.37869	2.66909e-05	0.338586	0.58181	0.000605231	0.594266	0.99731	up	1642	1-stearoyl-2-linoleoyl-GPE (18:0/18:2)*	Lipid	Phospholipid Metabolism	52446	LC/MS Pos Late	100008976	2522	744.554	NA	9546749	7825699	NA	NA
74	1-stearoyl-2-linoleoyl-GPI (18:0/18:2)	1.11255	0.0669305	0.257593	0.83138	0.23958	0.520506	0.99731	up	1620	1-stearoyl-2-linoleoyl-GPI (18:0/18:2)	Lipid	Phospholipid Metabolism	52468	LC/MS Pos Late	100008994	3185	880.591	NA	NA	24767694	NA	NA
75	1-stearoyl-2-oleoyl-GPC (18:0/18:1)	1.07772	0.0679578	0.107886	0.802933	0.239954	0.322717	0.99731	up	1594	1-stearoyl-2-oleoyl-GPC (18:0/18:1)	Lipid	Phospholipid Metabolism	52438	LC/MS Pos Late	100008904	2644	788.616	56421-10-4	NA	24766704	NA	NA
76	1-stearoyl-2-oleoyl-GPE (18:0/18:1)	1.49272	6.77233e-06	0.51848	0.892945	0.000210866	0.737185	0.99731	up	1635	1-stearoyl-2-oleoyl-GPE (18:0/18:1)	Lipid	Phospholipid Metabolism	42448	LC/MS Pos Late	100001856	2858	746.569	NA	NA	NA	NA	NA
77	1-stearoyl-2-oleoyl-GPI (18:0/18:1)*	1.12253	0.203081	0.892351	0.524294	0.468385	0.937516	0.99731	up	1595	1-stearoyl-2-oleoyl-GPI (18:0/18:1)*	Lipid	Phospholipid Metabolism	52726	LC/MS Pos Late	100009181	3711	882.607	NA	NA	NA	NA	NA
78	1-stearoyl-GPC (18:0)	1.03881	0.430082	0.187169	0.645319	0.702918	0.42667	0.99731	up	1785	1-stearoyl-GPC (18:0)	Lipid	Lysolipid	33961	LC/MS Pos Late	100001271	1606	524.371	19420-57-6	497299	435389	NA	HMDB10384
79	1-stearoyl-GPE (18:0)	1.18952	0.00151656	0.0667918	0.533237	0.0140385	0.258488	0.99731	up	1820	1-stearoyl-GPE (18:0)	Lipid	Lysolipid	42398	LC/MS Pos Late	100001461	1626	482.324	69747-55-3	9547068	7826018	NA	HMDB11130
80	1-stearoyl-GPG (18:0)	1.21727	0.0321386	8.03568e-05	0.770593	0.138459	0.00483579	0.99731	up	1867	1-stearoyl-GPG (18:0)	Lipid	Lysolipid	34437	LC/MS Neg	100001462	5816	511.304	NA	NA	21403138	NA	NA
81	1-stearoyl-GPI (18:0)	1.1665	0.568734	0.000321417	0.961128	0.811631	0.00816203	0.99731	up	1843	1-stearoyl-GPI (18:0)	Lipid	Lysolipid	19324	LC/MS Neg	100000656	5794.3	599.32	796963-93-4	NA	21403067	NA	HMDB61696
82	10-heptadecenoate (17:1n7)	0.891779	0.0289553	0.384946	0.552623	0.129141	0.627829	0.99731	down	1110	10-heptadecenoate (17:1n7)	Lipid	Long Chain Fatty Acid	33971	LC/MS Neg	100001278	5555	267.233	29743-97-3	5312435	4471860	NA	HMDB60038
83	10-nonadecenoate (19:1n9)	0.744199	0.0296295	0.205872	0.226579	0.130943	0.452724	0.99731	down	1120	10-nonadecenoate (19:1n9)	Lipid	Long Chain Fatty Acid	33972	LC/MS Neg	100001277	5780	295.264	73033-09-7	5312513	4471938	NA	HMDB13622
84	10-undecenoate (11:1n1)	0.899069	0.210573	0.111884	0.32163	0.480808	0.330346	0.99731	down	1099	10-undecenoate (11:1n1)	Lipid	Medium Chain Fatty Acid	32497	LC/MS Neg	100001197	5085.8	183.139	1333-28-4	NA	10771160	NA	NA
85	11-ketoetiocholanolone glucuronide	0.792423	0.145006	0.00307245	0.116421	0.389525	0.0400259	0.99731	down	2252	11-ketoetiocholanolone glucuronide	Lipid	Steroid	47135	LC/MS Neg	100005402	4280	479.229	17181-16-7	NA	NA	NA	NA
86	12,13-DiHOME	1.9135	4.39533e-06	0.830366	0.0628504	0.00015054	0.915727	0.99731	up	1430	12,13-DiHOME	Lipid	Fatty Acid, Dihydroxy	38395	LC/MS Neg	62	5137	313.238	263399-35-5	10236635	8412123	C14829	HMDB04705
87	13-HODE + 9-HODE	3.42314	0.00489077	0.259298	0.959694	0.032526	0.522409	0.99731	up	1412	13-HODE + 9-HODE	Lipid	Fatty Acid, Monohydroxy	37752	LC/MS Neg	100002196	5275	295.228	NA	43013	NA	NA	NA
88	13-methylmyristate	1.0461	0.761368	0.87406	0.765891	0.919819	0.925396	0.99731	up	1210	13-methylmyristate	Lipid	Fatty Acid, Branched	38293	LC/MS Neg	100002344	5499	241.217	2485-71-4	151014	133106	NA	NA
89	15-methylpalmitate	0.971177	0.239369	0.429965	0.195893	0.514545	0.667325	0.99731	down	1213	15-methylpalmitate	Lipid	Fatty Acid, Branched	38768	LC/MS Neg	100002945	5695	269.249	NA	17903417	NA	NA	NA
90	16-hydroxypalmitate	1.10102	0.686813	0.313867	0.50605	0.886715	0.565671	0.99731	up	1408	16-hydroxypalmitate	Lipid	Fatty Acid, Monohydroxy	39609	LC/MS Neg	100002953	5236.2	271.228	506-13-8	10466	10034	C18218	HMDB06294
91	16a-hydroxy DHEA 3-sulfate	1.02609	0.968477	0.26127	0.979704	0.989022	0.523263	0.99731	up	2195	16a-hydroxy DHEA 3-sulfate	Lipid	Steroid	38168	LC/MS Neg	100002126	4240	383.153	NA	NA	NA	NA	NA
92	17-methylstearate	0.861966	0.0179655	0.774777	0.112645	0.0885352	0.888982	0.99731	down	1216	17-methylstearate	Lipid	Fatty Acid, Branched	38296	LC/MS Neg	100002356	5993	297.28	2724-59-6	3083779	2340933	NA	NA
93	17alpha-hydroxypregnanolone glucuronide	0.703355	0.0239609	0.363241	0.516269	0.113735	0.608362	0.99731	down	2256	17alpha-hydroxypregnanolone glucuronide	Lipid	Steroid	47403	LC/MS Neg	100005418	5071.9	509.276	NA	NA	NA	NA	NA
94	17alpha-hydroxypregnenolone sulfate	0.728111	0.0290331	0.0185104	0.500504	0.129141	0.119619	0.99731	down	2162	17alpha-hydroxypregnenolone sulfate	Lipid	Steroid	37482	LC/MS Neg	100002128	4800	411.185	28901-70-4	152971	134824	NA	HMDB00416
95	2'-deoxyuridine	0.940502	0.29378	0.243356	0.483054	0.578273	0.502106	0.99731	down	3005	2'-deoxyuridine	Nucleotide	Pyrimidine Metabolism, Uracil containing	1412	LC/MS Polar	536	1100	273.073	951-78-0	13712	13118	C00526	HMDB00012
96	2,3-dihydroxyisovalerate	3.53421	2.96387e-05	0.542523	0.005572	0.000634453	0.753788	0.805923	up	3334	2,3-dihydroxyisovalerate	Xenobiotics	Food Component/Plant	38276	LC/MS Polar	100002417	1050	133.051	1756-18-9	677	657	C04039	HMDB12141
97	2-aminoadipate	1.22372	0.0355794	0.00996348	0.581326	0.148609	0.0818622	0.99731	up	89	2-aminoadipate	Amino Acid	Lysine Metabolism	6146	LC/MS Polar	381	3500	160.062	542-32-5;1118-90-7	469	456	C00956	HMDB00510
98	2-aminobutyrate	0.892152	0.036045	0.367018	0.0479227	0.14874	0.613189	0.99476	down	345	2-aminobutyrate	Amino Acid	Methionine, Cysteine, SAM and Taurine Metabolism	42374	LC/MS Pos Early	1128	2059	104.071	1492-24-6	439691	388757	C02261	HMDB00650
99	2-aminoheptanoate	1.05699	0.394488	0.949356	0.418568	0.67759	0.967612	0.99731	up	1283	2-aminoheptanoate	Lipid	Fatty Acid, Amino	43761	LC/MS Pos Early	100004542	3160	146.118	1115-90-8	227939	198338	NA	NA
100	2-aminooctanoate	1.00163	0.8646	0.619588	0.903477	0.950644	0.805346	0.99731	up	1288	2-aminooctanoate	Lipid	Fatty Acid, Amino	43343	LC/MS Pos Late	100004227	750	160.133	644-90-6	69522	62727	NA	HMDB00991
101	2-aminophenol sulfate	0.994977	0.657857	0.224848	0.641063	0.873479	0.478143	0.99731	down	4034	2-aminophenol sulfate	Xenobiotics	Chemical	43266	LC/MS Neg	100004322	1677	188.002	NA	181670	158022	NA	HMDB61116
102	2-ethylphenylsulfate	1.31013	0.447617	0.417356	0.948413	0.721453	0.654207	0.99731	up	3196	2-ethylphenylsulfate	Xenobiotics	Benzoate Metabolism	36847	LC/MS Neg	100001809	3416	201.023	NA	NA	NA	NA	NA
103	2-hydroxy-3-methylvalerate	0.956318	0.59125	0.2326	0.321219	0.826361	0.484288	0.99731	down	309	2-hydroxy-3-methylvalerate	Amino Acid	Leucine, Isoleucine and Valine Metabolism	36746	LC/MS Neg	100001541	1800	131.071	488-15-3	164623	144317	NA	HMDB00317
104	2-hydroxyacetaminophen sulfate*	2.49366	0.679248	0.181575	0.952968	0.882894	0.420401	0.99731	up	3690	2-hydroxyacetaminophen sulfate*	Xenobiotics	Drug	33173	LC/MS Neg	100001791	1674	246.008	NA	NA	NA	NA	NA
105	2-hydroxybutyrate/2-hydroxyisobutyrate	0.849961	0.118311	0.00795367	0.34909	0.340516	0.0696208	0.99731	down	365	2-hydroxybutyrate/2-hydroxyisobutyrate	Amino Acid	Methionine, Cysteine, SAM and Taurine Metabolism	52281	LC/MS Polar	100008928	1258	103.04	NA	NA	NA	NA	NA
106	2-hydroxydecanoate	1.27763	0.0137991	0.827276	0.225483	0.070772	0.915727	0.99731	up	1385	2-hydroxydecanoate	Lipid	Fatty Acid, Monohydroxy	42489	LC/MS Neg	100004089	4840	187.134	5393-81-7	21488	20195	NA	NA
107	2-hydroxyglutarate	1.1013	0.193757	0.56753	0.248606	0.4559	0.768296	0.99731	up	1229	2-hydroxyglutarate	Lipid	Fatty Acid, Dicarboxylate	37253	LC/MS Polar	100002070	3352.8	147.03	40951-21-1	43	42	C02630	HMDB00606
108	2-hydroxyhippurate (salicylurate)	0.766904	0.774119	0.643846	0.461644	0.924203	0.829013	0.99731	down	3157	2-hydroxyhippurate (salicylurate)	Xenobiotics	Benzoate Metabolism	18281	LC/MS Polar	1869	1123.9	194.046	487-54-7	10253	9835	C07588	HMDB00840
109	2-hydroxyibuprofen	1	NA	NA	NA	NA	NA	NA	down	3702	2-hydroxyibuprofen	Xenobiotics	Drug	43330	LC/MS Neg	100004169	3462	221.118	51146-55-5	NA	NA	NA	NA
110	2-hydroxylaurate	1.05552	0.282178	0.351799	0.934044	0.569955	0.603213	0.99731	up	1429	2-hydroxylaurate	Lipid	Fatty Acid, Monohydroxy	52916	LC/MS Neg	100008934	5211	215.165	2984-55-6	97783	88259	NA	NA
111	2-hydroxyoctanoate	1.228	0.0028265	0.960072	0.409235	0.0217545	0.971377	0.99731	up	1384	2-hydroxyoctanoate	Lipid	Fatty Acid, Monohydroxy	22036	LC/MS Neg	100000743	3736.8	159.103	617-73-2	94180	84994	NA	HMDB02264
112	2-hydroxypalmitate	0.987686	0.2649	0.0987263	0.728388	0.548208	0.303262	0.99731	down	1388	2-hydroxypalmitate	Lipid	Fatty Acid, Monohydroxy	35675	LC/MS Neg	100001579	5511.2	271.228	764-67-0	92836	83805	NA	HMDB31057
113	2-hydroxyphenylacetate	1.52254	1.70373e-05	0.871364	0.18683	0.000432242	0.925396	0.99731	up	196	2-hydroxyphenylacetate	Amino Acid	Phenylalanine and Tyrosine Metabolism	1432	LC/MS Polar	235	858.6	151.04	614-75-5	11970	11476	C05852	HMDB00669
114	2-hydroxystearate	0.958526	0.120402	0.0058025	0.4435	0.343647	0.0576045	0.99731	down	1389	2-hydroxystearate	Lipid	Fatty Acid, Monohydroxy	17945	LC/MS Neg	1239	5695	299.259	629-22-1	69417	62625	C03045	NA
115	2-isopropylmalate	1.42801	5.00242e-06	0.943891	0.0279608	0.000163174	0.963585	0.805923	up	3341	2-isopropylmalate	Xenobiotics	Food Component/Plant	15667	LC/MS Polar	100000409	2605	175.061	3237-44-3	77	76	C02504	HMDB00402
116	2-keto-3-deoxy-gluconate	1.33166	0.000299006	0.254668	0.457811	0.00445258	0.516116	0.99731	up	3605	2-keto-3-deoxy-gluconate	Xenobiotics	Food Component/Plant	48141	LC/MS Polar	100005946	1900	177.04	17510-99-5	161227	141630	NA	HMDB01353
117	2-linoleoylglycerol (18:2)	1.33372	0.0192588	0.569814	0.572917	0.0941258	0.769867	0.99731	up	1940	2-linoleoylglycerol (18:2)	Lipid	Monoacylglycerol	32506	LC/MS Neg	100000987	6250	279.233	3443-82-1	5365676	4517636	NA	HMDB11538
118	2-methoxyacetaminophen glucuronide*	1.49084	0.591164	0.206204	0.445451	0.826361	0.452724	0.99731	up	3698	2-methoxyacetaminophen glucuronide*	Xenobiotics	Drug	33161	LC/MS Neg	100001795	1633	356.099	NA	NA	NA	NA	NA
119	2-methoxyacetaminophen sulfate*	1.58099	0.816724	0.182879	0.719084	0.937112	0.420401	0.99731	up	3691	2-methoxyacetaminophen sulfate*	Xenobiotics	Drug	47031	LC/MS Neg	100001793	1949	260.023	NA	NA	NA	NA	NA
120	2-methylbutyrylcarnitine (C5)	1.16239	0.0710427	0.306566	0.182078	0.248287	0.561491	0.99731	up	304	2-methylbutyrylcarnitine (C5)	Amino Acid	Leucine, Isoleucine and Valine Metabolism	45095	LC/MS Pos Early	100001509	3035	246.17	31023-25-3	6426901	4932320	NA	HMDB00378
121	2-oleoylglycerol (18:1)	1.34993	0.013003	0.636665	0.853485	0.069047	0.822859	0.99731	up	1938	2-oleoylglycerol (18:1)	Lipid	Monoacylglycerol	21232	LC/MS Neg	100000943	6500	281.249	3443-84-3	5319879	4478086	NA	NA
122	2-oxoarginine*	1.32216	0.00945358	0.0268453	0.0782316	0.055825	0.147033	0.99731	up	395	2-oxoarginine*	Amino Acid	Urea cycle; Arginine and Proline Metabolism	55072	LC/MS Pos Early	100002784	1760	174.087	663193	558	542	C03771	HMDB04225
123	2-palmitoyl-GPC (16:0)*	1.08765	0.103325	0.201913	0.824297	0.309072	0.44906	0.99731	up	1779	2-palmitoyl-GPC (16:0)*	Lipid	Lysolipid	35253	LC/MS Neg	100001562	6215	570.341	NA	15061532	21403165	NA	HMDB61702
124	2-stearoyl-GPE (18:0)*	1.19212	0.00227836	0.0696312	0.763424	0.0190187	0.26091	0.99731	up	1821	2-stearoyl-GPE (18:0)*	Lipid	Lysolipid	41220	LC/MS Neg	100003901	6350	480.31	NA	NA	24769218	NA	NA
125	21-hydroxypregnenolone disulfate	0.942323	0.477675	0.0696883	0.604619	0.746436	0.26091	0.99731	down	2154	21-hydroxypregnenolone disulfate	Lipid	Steroid	46115	LC/MS Neg	100001999	3935	245.067	1164-98-3	134595	118625	C05485	HMDB04026
126	3,4-methyleneheptanoate	0.823034	0.141925	0.355981	0.424307	0.384263	0.604688	0.99731	down	3628	3,4-methyleneheptanoate	Xenobiotics	Food Component/Plant	53026	LC/MS Neg	100006651	3807	141.092	NA	NA	NA	NA	NA
127	3,7-dimethylurate	1.08971	0.786308	0.00912292	0.935983	0.93026	0.0771506	0.99731	up	3227	3,7-dimethylurate	Xenobiotics	Xanthine Metabolism	34399	LC/MS Neg	100001398	1418.2	195.052	13087-49-5	83126	74994	C16360	HMDB01982
128	3-(3-hydroxyphenyl)propionate	1.98589	0.101581	0.851924	0.549443	0.306286	0.919522	0.99731	up	187	3-(3-hydroxyphenyl)propionate	Amino Acid	Phenylalanine and Tyrosine Metabolism	35635	LC/MS Neg	100001624	1980	165.056	621-54-5	91	89	C11457	HMDB00375
129	3-(3-hydroxyphenyl)propionate sulfate	1.4867	0.184882	0.765514	0.98371	0.443044	0.885665	0.99731	up	183	3-(3-hydroxyphenyl)propionate sulfate	Amino Acid	Phenylalanine and Tyrosine Metabolism	45415	LC/MS Neg	100005391	1294	245.013	86321-32-6	187488	162993	NA	NA
130	3-(4-hydroxyphenyl)lactate	0.974656	0.581845	0.652864	0.71177	0.821781	0.837476	0.99731	down	134	3-(4-hydroxyphenyl)lactate	Amino Acid	Phenylalanine and Tyrosine Metabolism	32197	LC/MS Neg	240	1379	181.051	6482-98-0	9378	9010	C03672	HMDB00755
131	3-(cystein-S-yl)acetaminophen*	1.15956	0.250316	0.712571	0.328698	0.529217	0.873416	0.99731	up	3692	3-(cystein-S-yl)acetaminophen*	Xenobiotics	Drug	34365	LC/MS Pos Early	100001797	2420	271.075	NA	5233914	4403253	NA	NA
132	3-(N-acetyl-L-cystein-S-yl) acetaminophen	1.31164	0.902936	0.324639	0.879778	0.965075	0.577604	0.99731	up	3693	3-(N-acetyl-L-cystein-S-yl) acetaminophen	Xenobiotics	Drug	45721	LC/MS Neg	2048	2094	311.071	52372-86-8	83967	75765	NA	NA
133	3-acetylphenol sulfate	0.510926	0.148434	0.678605	0.503169	0.394007	0.849807	0.99731	down	4032	3-acetylphenol sulfate	Xenobiotics	Chemical	48693	LC/MS Neg	100004326	2477	215.002	NA	NA	16230535	NA	NA
134	3-aminoisobutyrate	1.08278	0.268159	0.103299	0.207577	0.551618	0.314009	0.99731	up	3038	3-aminoisobutyrate	Nucleotide	Pyrimidine Metabolism, Thymine containing	1566	LC/MS Pos Early	1114	2215	104.071	10569-72-9;214139-20-5	64956	58481	C05145	HMDB03911
135	3-carboxy-4-methyl-5-propyl-2-furanpropanoate (CMPF)	1.01463	0.991313	0.753273	0.913019	0.99535	0.881293	0.99731	up	1252	3-carboxy-4-methyl-5-propyl-2-furanpropanoate (CMPF)	Lipid	Fatty Acid, Dicarboxylate	31787	LC/MS Neg	100001178	2840	239.092	86879-39-2	123979	110498	NA	HMDB61112
136	3-hydroxy-2-ethylpropionate	0.9554	0.290348	0.0940574	0.220988	0.576344	0.301072	0.99731	down	310	3-hydroxy-2-ethylpropionate	Amino Acid	Leucine, Isoleucine and Valine Metabolism	32397	LC/MS Neg	100001170	975	117.056	4374-62-3	188979	164207	NA	HMDB00396
137	3-hydroxy-3-methylglutarate	1.38089	0.00418294	0.852793	0.010459	0.029847	0.919522	0.805923	up	2087	3-hydroxy-3-methylglutarate	Lipid	Mevalonate Metabolism	531	LC/MS Polar	112	2700	161.046	503-49-1	1662	4573695	C03761	HMDB00355
138	3-hydroxybutyrate (BHBA)	0.882495	0.502689	0.735076	0.650681	0.76862	0.873416	0.99731	down	1379	3-hydroxybutyrate (BHBA)	Lipid	Ketone Bodies	542	LC/MS Polar	254	1443.3	103.04	625-72-9	441	428	C01089	HMDB00357
139	3-hydroxycotinine glucuronide	1.52272	0.445171	0.0661097	0.637526	0.719204	0.25814	0.99731	up	3240	3-hydroxycotinine glucuronide	Xenobiotics	Tobacco Metabolite	43470	LC/MS Neg	100004494	1745	367.115	132929-88-5	183115	159230	NA	NA
140	3-hydroxydecanoate	0.711256	9.31727e-05	0.916623	0.397893	0.00168667	0.954236	0.99731	down	1394	3-hydroxydecanoate	Lipid	Fatty Acid, Monohydroxy	22053	LC/MS Neg	100000997	4634.7	187.134	5561-87-5	26612	24790	NA	HMDB02203
141	3-hydroxyhexanoate	0.873437	0.0971279	0.94322	0.505558	0.299696	0.963585	0.99731	down	1392	3-hydroxyhexanoate	Lipid	Fatty Acid, Monohydroxy	53230	LC/MS Neg	100006367	1725	131.071	10191-24-9	151492	133518	NA	NA
142	3-hydroxyhippurate	1.50885	0.526318	0.461438	0.44192	0.787178	0.691841	0.99731	up	3158	3-hydroxyhippurate	Xenobiotics	Benzoate Metabolism	39600	LC/MS Neg	100002122	1687	194.046	1637-75-8	450268	396603	NA	HMDB06116
143	3-hydroxyisobutyrate	0.95102	0.764206	0.014589	0.47146	0.920002	0.101566	0.99731	down	317	3-hydroxyisobutyrate	Amino Acid	Leucine, Isoleucine and Valine Metabolism	1549	LC/MS Polar	111	1619	103.04	2068-83-9	87	10140307	C06001	HMDB00336
144	3-hydroxylaurate	0.585188	1.18752e-06	0.352241	0.569806	4.93865e-05	0.603213	0.99731	down	1396	3-hydroxylaurate	Lipid	Fatty Acid, Monohydroxy	32457	LC/MS Neg	100001112	5175	215.165	53941-38-1	94216	85026	NA	HMDB00387
145	3-hydroxyoctanoate	0.866318	0.0438785	0.82879	0.373695	0.177851	0.915727	0.99731	down	1393	3-hydroxyoctanoate	Lipid	Fatty Acid, Monohydroxy	22001	LC/MS Neg	100000773	3446	159.103	88930-08-9	26613	24791	NA	HMDB01954
146	3-hydroxypyridine sulfate	0.384436	0.283906	0.890607	0.821038	0.569955	0.937121	0.99731	down	4133	3-hydroxypyridine sulfate	Xenobiotics	Chemical	48448	LC/MS Neg	100006098	1595.5	173.987	1955-23-3	NA	16232314	NA	NA
147	3-hydroxysebacate	1.21701	0.405998	0.531394	0.162189	0.686688	0.747521	0.99731	up	1395	3-hydroxysebacate	Lipid	Fatty Acid, Monohydroxy	31943	LC/MS Neg	100001145	1282	217.108	73141-46-5	3017884	2285525	NA	HMDB00350
148	3-indoxyl sulfate	0.946405	0.430986	0.422398	0.0660311	0.702918	0.659095	0.99731	down	227	3-indoxyl sulfate	Amino Acid	Tryptophan Metabolism	27672	LC/MS Neg	100000467	2222.2	212.002	2642-37-7	10258	9840	NA	HMDB00682
149	3-methoxycatechol sulfate (1)	0.813354	0.896296	0.270969	0.774285	0.964214	0.527312	0.99731	down	3211	3-methoxycatechol sulfate (1)	Xenobiotics	Benzoate Metabolism	48763	LC/MS Neg	100006375	2163	218.997	NA	NA	NA	NA	NA
150	3-methoxytyrosine	1.0077	0.742028	0.0109036	0.891728	0.907659	0.0829887	0.99731	up	157	3-methoxytyrosine	Amino Acid	Phenylalanine and Tyrosine Metabolism	12017	LC/MS Neg	1342	1606	210.077	300-48-1	1670	8948	NA	HMDB01434
151	3-methyl catechol sulfate (1)	0.827121	0.305244	0.66311	0.86902	0.586256	0.842727	0.99731	down	3186	3-methyl catechol sulfate (1)	Xenobiotics	Benzoate Metabolism	46165	LC/MS Neg	100004112	2790	203.002	NA	NA	NA	NA	NA
152	3-methyl catechol sulfate (2)	0.577692	0.284561	0.935515	0.504817	0.569955	0.962204	0.99731	down	3187	3-methyl catechol sulfate (2)	Xenobiotics	Benzoate Metabolism	46164	LC/MS Neg	100004110	2860	203.002	NA	NA	NA	NA	NA
153	3-methyl-2-oxobutyrate	0.89492	0.00680328	0.00697417	0.586737	0.0435537	0.0666759	0.99731	down	300	3-methyl-2-oxobutyrate	Amino Acid	Leucine, Isoleucine and Valine Metabolism	44526	LC/MS Neg	100000936	1465	115.04	3715-29-5	49	48	C00141	HMDB00019
154	3-methyl-2-oxovalerate	1.02576	0.620159	0.0290925	0.089227	0.844551	0.156752	0.99731	up	302	3-methyl-2-oxovalerate	Amino Acid	Leucine, Isoleucine and Valine Metabolism	15676	LC/MS Neg	100000036	2064.2	129.056	1460-34-0;51829-07-3	47	46	C00671	HMDB03736
155	3-methylglutaconate	1.06887	0.295548	0.171407	0.806163	0.580087	0.414031	0.99731	up	284	3-methylglutaconate	Amino Acid	Leucine, Isoleucine and Valine Metabolism	38667	LC/MS Polar	100002458	2579.6	143.035	5746-90-7	1551553	1267861	NA	HMDB00522
156	3-methylglutarylcarnitine (2)	0.963795	0.802156	0.857773	0.681645	0.933287	0.919522	0.99731	down	95	3-methylglutarylcarnitine (2)	Amino Acid	Lysine Metabolism	46548	LC/MS Pos Early	100005850	2675	290.16	NA	128145	113619	NA	HMDB00552
157	3-methylhistidine	1.32114	0.0251463	0.122035	0.264082	0.117981	0.34346	0.99731	up	64	3-methylhistidine	Amino Acid	Histidine Metabolism	15677	LC/MS Pos Early	100000042	2670	170.092	368-16-1	64969	58494	C01152	HMDB00479
158	3-methylxanthine	1.06475	0.605322	0.0354202	0.769488	0.835978	0.173673	0.99731	up	3230	3-methylxanthine	Xenobiotics	Xanthine Metabolism	32445	LC/MS Neg	100001108	1700	165.042	1076-22-8	70639	63805	C16357	HMDB01886
159	3-phenylpropionate (hydrocinnamate)	0.876004	0.336207	0.00318619	0.887806	0.610879	0.0402688	0.99731	down	189	3-phenylpropionate (hydrocinnamate)	Amino Acid	Phenylalanine and Tyrosine Metabolism	15749	LC/MS Neg	100000010	2860	149.061	501-52-0	107	10181339	C05629	HMDB00764
160	3-phosphoglycerate	1.18886	0.0952285	0.781639	0.717528	0.297952	0.893861	0.99731	up	893	3-phosphoglycerate	Carbohydrate	Glycolysis, Gluconeogenesis, and Pyruvate Metabolism	1414	LC/MS Pos Early	132	590	187	80731-10-8	724	10669764	C00597	HMDB00807
161	3-ureidopropionate	1.30702	0.0625655	0.0940066	0.0186773	0.226758	0.301072	0.805923	up	3007	3-ureidopropionate	Nucleotide	Pyrimidine Metabolism, Uracil containing	3155	LC/MS Polar	1053	2230	131.046	462-88-4	111	109	C02642	HMDB00026
162	3beta-hydroxy-5-cholestenoate	0.9792	0.600086	0.535987	0.490235	0.835485	0.75082	0.99731	down	2112	3beta-hydroxy-5-cholestenoate	Lipid	Sterol	54805	LC/MS Neg	100006370	5398	415.322	6561-58-6	NA	NA	NA	NA
163	4-acetamidobutanoate	1.11517	0.101024	0.224398	0.886781	0.306202	0.478143	0.99731	up	415	4-acetamidobutanoate	Amino Acid	Polyamine Metabolism	1558	LC/MS Neg	1113	893.7	144.067	3025-96-5	18189	17180	C02946	HMDB03681
164	4-acetamidophenol	3.29589	0.671899	0.180036	0.5545	0.880021	0.420401	0.99731	up	3696	4-acetamidophenol	Xenobiotics	Drug	12032	LC/MS Neg	1383	2173.7	150.056	103-90-2	1983	1906	C06804	HMDB01859
165	4-acetamidophenylglucuronide	3.70876	0.789157	0.0718755	0.932962	0.931844	0.26091	0.99731	up	3697	4-acetamidophenylglucuronide	Xenobiotics	Drug	15736	LC/MS Neg	100000043	1400	326.088	120595-80-4	83944	3239926	NA	HMDB10316
166	4-acetaminophen sulfate	2.11251	0.754604	0.152717	0.630972	0.916282	0.3846	0.99731	up	3694	4-acetaminophen sulfate	Xenobiotics	Drug	37475	LC/MS Neg	2049	1792	230.013	10066-90-7;32113-41-0	83939	75741	C06804	HMDB59911
167	4-acetylphenol sulfate	0.784935	0.420901	0.0321426	0.152253	0.699799	0.166075	0.99731	down	3716	4-acetylphenol sulfate	Xenobiotics	Drug	44620	LC/MS Neg	100000711	2375	215.002	NA	4684006	3872009	NA	NA
168	4-allylphenol sulfate	1.02779	0.304061	0.000117769	0.740162	0.586256	0.00521834	0.99731	up	3568	4-allylphenol sulfate	Xenobiotics	Food Component/Plant	37181	LC/MS Neg	100001868	3805	213.023	NA	NA	NA	NA	NA
169	4-cholesten-3-one	1.02915	0.766555	0.0240828	0.730495	0.921211	0.136336	0.99731	up	2122	4-cholesten-3-one	Lipid	Sterol	38125	LC/MS Pos Late	100002227	2520	385.346	601-57-0	91477	427	C00599	HMDB00921
170	4-ethylphenylsulfate	1.02159	0.768376	0.0574103	0.751834	0.921782	0.238474	0.99731	up	3198	4-ethylphenylsulfate	Xenobiotics	Benzoate Metabolism	36099	LC/MS Neg	100001756	3580	201.023	123-07-9	NA	NA	C13637	NA
171	4-guanidinobutanoate	3.40935	2.10861e-07	0.176302	0.0107666	9.62931e-06	0.415023	0.805923	up	421	4-guanidinobutanoate	Amino Acid	Guanidino and Acetamido Metabolism	15681	LC/MS Pos Early	100000096	2320	146.092	463-003;463-00-3	500	486	C01035	HMDB03464
172	4-hydroxy-2-oxoglutaric acid	0.973444	0.730666	0.857529	0.745474	0.903957	0.919522	0.99731	down	1230	4-hydroxy-2-oxoglutaric acid	Lipid	Fatty Acid, Dicarboxylate	40062	LC/MS Polar	100002537	3073	161.009	1187-99-1	599	579	C01127	HMDB02070
173	4-hydroxychlorothalonil	1.0081	0.702739	0.522324	0.956503	0.894684	0.739365	0.99731	up	4127	4-hydroxychlorothalonil	Xenobiotics	Chemical	48441	LC/MS Neg	100006082	4427	244.908	28343-61-5	34217	31530	NA	NA
174	4-hydroxycoumarin	1.37614	0.305552	0.000275981	0.571492	0.586256	0.00816203	0.99731	up	3766	4-hydroxycoumarin	Xenobiotics	Drug	37445	LC/MS Neg	100002049	2470	161.024	1076-38-6	54682930	10254753	C20414	NA
175	4-hydroxyglutamate	1.18705	0.115465	0.193484	0.889234	0.333729	0.435976	0.99731	up	50	4-hydroxyglutamate	Amino Acid	Glutamate Metabolism	40499	LC/MS Pos Early	100002544	1141	164.055	2485-33-8	439902	388936	C03079	HMDB01344
176	4-hydroxyhippurate	1.03182	0.330445	0.105329	0.486692	0.605227	0.316449	0.99731	up	3159	4-hydroxyhippurate	Xenobiotics	Benzoate Metabolism	35527	LC/MS Neg	100001423	1475	194.046	2482-25-9	151012	133104	NA	HMDB13678
177	4-hydroxyphenylacetate	1.32909	0.13914	0.402284	0.839743	0.378217	0.640848	0.99731	up	120	4-hydroxyphenylacetate	Amino Acid	Phenylalanine and Tyrosine Metabolism	541	LC/MS Neg	144	1361.1	151.04	156-38-7	127	3881560	C00642	HMDB00020
178	4-hydroxyphenylacetylglutamine	1.27863	0.031371	0.557714	0.409644	0.136873	0.764069	0.99731	up	869	4-hydroxyphenylacetylglutamine	Peptide	Acetylated Peptides	55017	LC/MS Neg	100010850	1650	279.099	NA	NA	NA	NA	NA
179	4-hydroxyphenylpyruvate	1.4961	4.44764e-05	0.205725	0.573444	0.000923221	0.452724	0.99731	up	132	4-hydroxyphenylpyruvate	Amino Acid	Phenylalanine and Tyrosine Metabolism	1669	LC/MS Neg	1141	1690.1	179.035	156-39-8	979	954	C01179	HMDB00707
180	4-methyl-2-oxopentanoate	0.953413	0.299143	0.00786494	0.291381	0.583798	0.0696208	0.99731	down	269	4-methyl-2-oxopentanoate	Amino Acid	Leucine, Isoleucine and Valine Metabolism	22116	LC/MS Neg	100000551	2170	129.056	816-66-0	70	69	C00233	HMDB00695
181	4-methylcatechol sulfate	0.796169	0.0806102	0.501805	0.303136	0.269356	0.725183	0.99731	down	3188	4-methylcatechol sulfate	Xenobiotics	Benzoate Metabolism	46146	LC/MS Neg	100004111	2665	203.002	NA	NA	NA	NA	NA
182	4-vinylguaiacol sulfate	0.611834	0.541211	0.310913	0.60217	0.790552	0.563428	0.99731	down	3596	4-vinylguaiacol sulfate	Xenobiotics	Food Component/Plant	48442	LC/MS Neg	100006126	3354	229.018	NA	NA	NA	NA	NA
183	4-vinylphenol sulfate	0.991118	0.934779	0.466856	0.801345	0.978159	0.6922	0.99731	down	3199	4-vinylphenol sulfate	Xenobiotics	Benzoate Metabolism	36098	LC/MS Neg	100001755	3320	199.007	2628-17-3	6426766	4932200	C05627	HMDB04072
184	5,6-dihydrothymine	0.903826	0.0155084	0.0354952	0.280769	0.0781121	0.173673	0.99731	down	3036	5,6-dihydrothymine	Nucleotide	Pyrimidine Metabolism, Thymine containing	1418	LC/MS Neg	158	1637.8	127.051	696-04-8	93556	84456	C00906	HMDB00079
185	5-acetylamino-6-amino-3-methyluracil	1.38421	0.296544	0.755601	0.703528	0.580378	0.88175	0.99731	up	3232	5-acetylamino-6-amino-3-methyluracil	Xenobiotics	Xanthine Metabolism	34424	LC/MS Polar	100001403	1710	197.068	1196153-01-1	88299	79659	C16366	HMDB04400
186	5-acetylamino-6-formylamino-3-methyluracil	1.47407	0.133173	0.416783	0.330965	0.367836	0.654207	0.99731	up	3233	5-acetylamino-6-formylamino-3-methyluracil	Xenobiotics	Xanthine Metabolism	34401	LC/MS Polar	100001402	1424	225.063	85438-96-6	108214	97287	C16365	HMDB11105
187	5-bromotryptophan	0.972236	0.75168	0.281566	0.984419	0.916193	0.539938	0.99731	down	213	5-bromotryptophan	Amino Acid	Phenylalanine and Tyrosine Metabolism	53242	LC/MS Neg	100009338	3525	280.993	NA	96735	87339	NA	NA
188	5-dodecenoate (12:1n7)	0.758647	0.00188652	0.283369	0.382696	0.0165675	0.539938	0.99731	down	1101	5-dodecenoate (12:1n7)	Lipid	Medium Chain Fatty Acid	33968	LC/MS Neg	100001232	5224	197.155	2430-94-6	5312378	4471803	NA	HMDB00529
189	5-hydroxyhexanoate	1.3565	0.193901	0.0586566	0.869375	0.4559	0.241184	0.99731	up	1401	5-hydroxyhexanoate	Lipid	Fatty Acid, Monohydroxy	31938	LC/MS Neg	100001148	1267	131.071	44843-89-2	170748	149280	NA	HMDB00525
190	5-hydroxylysine	1.42933	0.000462173	0.138097	0.276555	0.00575615	0.363226	0.99731	up	87	5-hydroxylysine	Amino Acid	Lysine Metabolism	15685	LC/MS Pos Early	100000054	2790	163.108	13204-98-3	1029	1002	C16741	HMDB00450
191	5-hydroxymethyl-2-furoic acid	1.24319	0.0506717	0.128393	0.629839	0.195395	0.355894	0.99731	up	195	5-hydroxymethyl-2-furoic acid	Amino Acid	Phenylalanine and Tyrosine Metabolism	42040	LC/MS Neg	100003954	962	141.019	6338-41-6	80642	72827	C20448	HMDB02432
192	5-methylthioadenosine (MTA)	1.08551	0.401397	0.230353	0.512008	0.682146	0.484023	0.99731	up	411	5-methylthioadenosine (MTA)	Amino Acid	Polyamine Metabolism	1419	LC/MS Pos Early	212	2752	298.097	2457-80-9	439176	388321	C00170	HMDB01173
193	5-methyluridine (ribothymidine)	0.961065	0.255266	0.057161	0.797913	0.534732	0.238474	0.99731	down	2994	5-methyluridine (ribothymidine)	Nucleotide	Pyrimidine Metabolism, Uracil containing	35136	LC/MS Neg	100001446	1778.1	257.078	1463-10-1	445408	393058	NA	HMDB00884
194	5-oxoproline	1.32382	0.212998	0.972005	0.970854	0.483124	0.978759	0.99731	up	431	5-oxoproline	Amino Acid	Glutathione Metabolism	1494	LC/MS Neg	1021	738.5	128.035	98-79-3	7405	7127	C01879	HMDB00267
195	5alpha-androstan-3alpha, 17beta-diol-17-glucosiduronate	0.849426	0.110329	0.894187	0.975279	0.324357	0.938007	0.99731	down	2254	5alpha-androstan-3alpha, 17beta-diol-17-glucosiduronate	Lipid	Steroid	47132	LC/MS Neg	100005396	4930	467.265	NA	NA	NA	NA	NA
196	5alpha-androstan-3alpha,17alpha-diol monosulfate	1.01805	0.895846	0.592545	0.721802	0.964214	0.782534	0.99731	up	2216	5alpha-androstan-3alpha,17alpha-diol monosulfate	Lipid	Steroid	37183	LC/MS Neg	100002008	5208	371.19	NA	NA	NA	NA	NA
197	5alpha-androstan-3alpha,17beta-diol disulfate	0.980995	0.654574	0.326791	0.991263	0.873479	0.579927	0.99731	down	2224	5alpha-androstan-3alpha,17beta-diol disulfate	Lipid	Steroid	37184	LC/MS Neg	100002017	4275	225.07	NA	NA	NA	NA	NA
198	5alpha-androstan-3alpha,17beta-diol monosulfate (1)	1.13793	0.693771	0.846807	0.451775	0.891619	0.919522	0.99731	up	2215	5alpha-androstan-3alpha,17beta-diol monosulfate (1)	Lipid	Steroid	37186	LC/MS Neg	100002018	4925	371.19	NA	NA	NA	NA	NA
199	5alpha-androstan-3alpha,17beta-diol monosulfate (2)	1.00384	0.971521	0.961451	0.857645	0.989022	0.971377	0.99731	up	2255	5alpha-androstan-3alpha,17beta-diol monosulfate (2)	Lipid	Steroid	37185	LC/MS Neg	100006005	5080	371.19	NA	NA	NA	NA	NA
200	5alpha-androstan-3beta,17alpha-diol disulfate	0.960081	0.70957	0.0170071	0.944098	0.895166	0.111433	0.99731	down	2223	5alpha-androstan-3beta,17alpha-diol disulfate	Lipid	Steroid	37187	LC/MS Neg	100002021	4215	225.07	NA	NA	NA	NA	NA
201	5alpha-androstan-3beta,17beta-diol disulfate	1.14664	0.570465	0.666355	0.85254	0.812409	0.843721	0.99731	up	2225	5alpha-androstan-3beta,17beta-diol disulfate	Lipid	Steroid	37190	LC/MS Neg	100001987	3880	225.07	571-20-0	242332	NA	C12525	HMDB00493
202	5alpha-androstan-3beta,17beta-diol monosulfate (2)	1.12598	0.395673	0.544708	0.54395	0.67759	0.753788	0.99731	up	2218	5alpha-androstan-3beta,17beta-diol monosulfate (2)	Lipid	Steroid	37192	LC/MS Neg	100002024	4685	371.19	NA	NA	NA	NA	NA
203	5alpha-pregnan-3(alpha or beta),20beta-diol disulfate	0.976143	0.850128	0.624355	0.756577	0.946565	0.808474	0.99731	down	2171	5alpha-pregnan-3(alpha or beta),20beta-diol disulfate	Lipid	Steroid	46172	LC/MS Neg	100002015	4310	239.085	NA	5127902	4302261	NA	NA
204	5alpha-pregnan-3beta,20alpha-diol disulfate	0.996874	0.953849	0.0367701	0.879394	0.982888	0.176136	0.99731	down	2170	5alpha-pregnan-3beta,20alpha-diol disulfate	Lipid	Steroid	37198	LC/MS Neg	100001988	3962	239.085	NA	NA	NA	NA	NA
205	5alpha-pregnan-3beta,20alpha-diol monosulfate (2)	1.01259	0.86081	0.144788	0.981921	0.950644	0.372857	0.99731	up	2167	5alpha-pregnan-3beta,20alpha-diol monosulfate (2)	Lipid	Steroid	37200	LC/MS Neg	100002014	5060	399.221	NA	NA	NA	NA	NA
206	5alpha-pregnan-3beta,20beta-diol monosulfate (1)	0.941764	0.659968	0.199085	0.973882	0.873479	0.444213	0.99731	down	2164	5alpha-pregnan-3beta,20beta-diol monosulfate (1)	Lipid	Steroid	37196	LC/MS Neg	100002009	5180	399.221	NA	NA	NA	NA	NA
207	6-hydroxyindole sulfate	0.91686	0.310917	0.934238	0.113916	0.591606	0.962204	0.99731	down	4144	6-hydroxyindole sulfate	Xenobiotics	Chemical	48698	LC/MS Neg	100006260	2498	212.002	NA	NA	NA	NA	NA
208	6-oxopiperidine-2-carboxylate	1.10612	0.0507742	0.358614	0.651167	0.195395	0.60505	0.99731	up	109	6-oxopiperidine-2-carboxylate	Amino Acid	Lysine Metabolism	43231	LC/MS Neg	100004499	964.5	142.051	34622-39-4	3014237	2282737	NA	NA
209	7-alpha-hydroxy-3-oxo-4-cholestenoate (7-Hoca)	0.932046	0.543564	6.25161e-05	0.304318	0.792215	0.00428235	0.99731	down	2110	7-alpha-hydroxy-3-oxo-4-cholestenoate (7-Hoca)	Lipid	Sterol	36776	LC/MS Neg	100001609	5288.1	429.301	115538-85-7	3081085	2338765	C17337	HMDB12458
210	7-methylguanine	0.999181	0.9384	0.133714	0.813667	0.978159	0.360748	0.99731	down	2961	7-methylguanine	Nucleotide	Purine Metabolism, Guanine containing	35114	LC/MS Pos Early	100001456	2175	166.072	578-76-7	11361	10883	C02242	HMDB00897
211	7-methylurate	0.932724	0.829611	0.000221615	0.508381	0.9379	0.00797578	0.99731	down	3224	7-methylurate	Xenobiotics	Xanthine Metabolism	39598	LC/MS Pos Early	100002241	1321	183.051	612-37-3	69160	62375	NA	NA
212	7-methylxanthine	1.13059	0.281068	0.231854	0.994964	0.569619	0.484288	0.99731	up	3231	7-methylxanthine	Xenobiotics	Xanthine Metabolism	34390	LC/MS Pos Early	100001396	1350	167.056	552-62-5	68374	61660	C16353	HMDB01991
213	9,10-DiHOME	1.86697	1.22565e-06	0.497594	0.137121	4.93865e-05	0.723677	0.99731	up	1431	9,10-DiHOME	Lipid	Fatty Acid, Dihydroxy	38399	LC/MS Neg	179	5180	313.238	263399-34-4	9966640	8142232	C14828	HMDB04704
214	acesulfame	0.316636	0.740584	0.00704482	0.676135	0.907659	0.0666759	0.99731	down	3530	acesulfame	Xenobiotics	Food Component/Plant	48569	LC/MS Neg	100006203	1581	161.987	55589-62-3	NA	NA	NA	NA
215	acetylcarnitine (C2)	0.900084	0.0620684	0.15897	0.193776	0.226154	0.395979	0.99731	down	1328	acetylcarnitine (C2)	Lipid	Fatty Acid Metabolism(Acyl Carnitine)	32198	LC/MS Pos Early	100000802	2282	204.123	5080-50-2	1	5406074	C02571	HMDB00201
216	acisoga	0.85979	0.0193748	0.929903	0.193653	0.0941258	0.960759	0.99731	down	406	acisoga	Amino Acid	Polyamine Metabolism	43258	LC/MS Pos Early	100004541	1813	185.128	106692-36-8	129397	114601	NA	NA
217	aconitate [cis or trans]	1.16812	0.000525576	0.183423	0.0258743	0.00642892	0.420401	0.805923	up	1068	aconitate [cis or trans]	Energy	TCA Cycle	46173	LC/MS Neg	100001359	580	173.009	NA	NA	NA	C00417	HMDB00072
218	adenine	1.1581	0.0570548	0.862121	0.337443	0.212405	0.921299	0.99731	up	2926	adenine	Nucleotide	Purine Metabolism, Adenine containing	554	LC/MS Neg	880	1680	134.047	73-24-5	190	185	C00147	HMDB00034
219	adenosine	1.02893	0.729439	0.314428	0.84355	0.903957	0.565671	0.99731	up	2925	adenosine	Nucleotide	Purine Metabolism, Adenine containing	555	LC/MS Neg	798	2075.4	134.047	58-61-7	60961	54923	C00212	HMDB00050
220	adenosine 3',5'-cyclic monophosphate (cAMP)	0.958647	0.360947	0.0818318	0.769525	0.645559	0.273438	0.99731	down	2921	adenosine 3',5'-cyclic monophosphate (cAMP)	Nucleotide	Purine Metabolism, Adenine containing	2831	LC/MS Neg	207	1952.2	328.045	60-92-4	6076	268	C00575	HMDB00058
221	adenosine 5'-monophosphate (AMP)	0.979887	0.332984	0.513323	0.606741	0.606632	0.732555	0.99731	down	2918	adenosine 5'-monophosphate (AMP)	Nucleotide	Purine Metabolism, Adenine containing	32342	LC/MS Pos Early	209	1013	348.07	149022-20-8	6083	10239183	C00020	HMDB00045
222	adrenate (22:4n6)	0.772437	0.0480097	0.461112	0.313573	0.190096	0.691841	0.99731	down	1153	adrenate (22:4n6)	Lipid	Polyunsaturated Fatty Acid (n3 and n6)	32980	LC/MS Neg	100001193	5678	331.264	2091-25-0	5497181	4445971	C16527	HMDB02226
223	alanine	1.02178	0.705299	0.351809	0.322471	0.894684	0.603213	0.99731	up	28	alanine	Amino Acid	Alanine and Aspartate Metabolism	1126	LC/MS Pos Early	811	1700	90.055	56-41-7	5950	5735	C00041	HMDB00161
224	allantoin	1.21973	6.67875e-08	0.131429	0.15605	4.15904e-06	0.36004	0.99731	up	2913	allantoin	Nucleotide	Purine Metabolism, (Hypo)Xanthine/Inosine containing	1107	LC/MS Polar	1002	1672	157.037	97-59-6	204	199	C02350	HMDB00462
225	alliin	0.774594	0.942083	0.435786	0.470632	0.979251	0.673845	0.99731	down	3372	alliin	Xenobiotics	Food Component/Plant	41494	LC/MS Pos Early	100003473	1470	178.053	556-27-4	87310	78760	C08265	HMDB33592
226	alpha-hydroxycaproate	1.0254	0.790367	0.978812	0.180083	0.931844	0.983117	0.99731	up	1383	alpha-hydroxycaproate	Lipid	Fatty Acid, Monohydroxy	37073	LC/MS Neg	100001723	1920	131.071	6064-63-7	99824	90191	NA	HMDB01624
227	alpha-hydroxyisocaproate	0.893749	0.138392	0.00352766	0.474077	0.377683	0.0416629	0.99731	down	318	alpha-hydroxyisocaproate	Amino Acid	Leucine, Isoleucine and Valine Metabolism	22132	LC/MS Neg	100000706	1840	131.071	10303-64-7	83697	75520	C03264	HMDB00746
228	alpha-hydroxyisovalerate	0.973349	0.755765	0.0977759	0.558304	0.916282	0.303069	0.99731	down	287	alpha-hydroxyisovalerate	Amino Acid	Leucine, Isoleucine and Valine Metabolism	33937	LC/MS Neg	100001300	1126	117.056	600-37-3	99823	90190	NA	HMDB00407
229	alpha-ketobutyrate	0.788176	0.0878895	0.00195884	0.829435	0.284069	0.0335452	0.99731	down	343	alpha-ketobutyrate	Amino Acid	Methionine, Cysteine, SAM and Taurine Metabolism	4968	LC/MS Neg	796	949.2	101.024	600-18-0	58	2829426	C00109	HMDB00005
230	alpha-ketoglutarate	1.11475	0.0900771	0.0221651	0.305488	0.287548	0.132027	0.99731	up	1072	alpha-ketoglutarate	Energy	TCA Cycle	528	LC/MS Polar	93	2700	145.014	305-72-6;328-50-7;22202-68-2	51	50	C00026	HMDB00208
231	alpha-tocopherol	0.962678	0.402317	0.465604	0.954305	0.682146	0.691841	0.99731	down	3086	alpha-tocopherol	Cofactors and Vitamins	Tocopherol Metabolism	1561	LC/MS Pos Late	1105	2522	430.378	59-02-9;10191-41-0	14985	14265	C02477	HMDB01893
232	andro steroid monosulfate (1)*	1.09126	0.853096	0.955448	0.62484	0.947117	0.969602	0.99731	up	2230	andro steroid monosulfate (1)*	Lipid	Steroid	32827	LC/MS Neg	100002152	3871	383.153	NA	NA	NA	C04555	HMDB02759
233	androstenediol (3alpha, 17alpha) monsulfate (2)	0.705327	0.00266743	0.0623198	0.968407	0.0210022	0.248192	0.99731	down	2205	androstenediol (3alpha, 17alpha) monsulfate (2)	Lipid	Steroid	37207	LC/MS Neg	100002026	4712	369.174	NA	NA	NA	NA	NA
234	androstenediol (3alpha, 17alpha) monsulfate (3)	0.993061	0.938536	0.203174	0.906529	0.978159	0.450403	0.99731	down	2206	androstenediol (3alpha, 17alpha) monsulfate (3)	Lipid	Steroid	37209	LC/MS Neg	100002027	5180	369.174	NA	NA	NA	NA	NA
235	androstenediol (3beta,17beta) disulfate (1)	1.1447	0.687366	0.461896	0.798677	0.886715	0.691841	0.99731	up	2210	androstenediol (3beta,17beta) disulfate (1)	Lipid	Steroid	37202	LC/MS Neg	100001992	3740	224.062	NA	10634	NA	C04295	HMDB03818
236	androstenediol (3beta,17beta) disulfate (2)	1.0081	0.934564	0.0983014	0.912241	0.978159	0.303262	0.99731	up	2211	androstenediol (3beta,17beta) disulfate (2)	Lipid	Steroid	37203	LC/MS Neg	100001994	4065	224.062	NA	10634	NA	C04295	HMDB03818
237	androstenediol (3beta,17beta) monosulfate (1)	1.12665	0.458953	0.943174	0.45719	0.732715	0.963585	0.99731	up	2201	androstenediol (3beta,17beta) monosulfate (1)	Lipid	Steroid	37211	LC/MS Neg	100002028	4500	369.174	521-17-5	NA	NA	NA	HMDB03818
238	androstenediol (3beta,17beta) monosulfate (2)	1.19153	0.866337	0.341752	0.639543	0.951026	0.594266	0.99731	up	2202	androstenediol (3beta,17beta) monosulfate (2)	Lipid	Steroid	37210	LC/MS Neg	100002029	4500	369.174	NA	NA	NA	NA	NA
239	androsterone sulfate	0.970796	0.823786	0.462157	0.874101	0.9379	0.691841	0.99731	down	2200	androsterone sulfate	Lipid	Steroid	31591	LC/MS Neg	100001073	5022	369.174	2479-86-9	159663	19988780	NA	HMDB02759
240	anserine	5.82841	0.0138444	0.384567	0.0235907	0.070772	0.627829	0.805923	up	460	anserine	Peptide	Dipeptide Derivative	15747	LC/MS Neg	100000044	1124.8	239.115	10030-52-1	112072	100482	C01262	HMDB00194
241	arabinose	1.41597	0.29328	0.688761	0.546469	0.578273	0.859383	0.99731	up	921	arabinose	Carbohydrate	Pentose Metabolism	575	LC/MS Polar	828	1804.5	195.051	28697-53-2	66308	59687	C00216	HMDB00646
242	arabitol/xylitol	1.29657	0.00547675	0.717689	0.0060774	0.0360728	0.873416	0.805923	up	936	arabitol/xylitol	Carbohydrate	Pentose Metabolism	48885	LC/MS Polar	100006430	1932.4	151.061	NA	NA	NA	NA	NA
243	arabonate/xylonate	1.21179	0.00257399	0.726555	0.756587	0.0205022	0.873416	0.99731	up	938	arabonate/xylonate	Carbohydrate	Pentose Metabolism	48255	LC/MS Polar	100006115	2664.6	165.04	NA	NA	NA	NA	NA
244	arachidate (20:0)	1.13281	0.037083	0.484365	0.788899	0.152107	0.710472	0.99731	up	1122	arachidate (20:0)	Lipid	Long Chain Fatty Acid	1118	LC/MS Neg	893	6295	311.296	506-30-9	10467	10035	C06425	HMDB02212
245	arachidonate (20:4n6)	1.35494	0.0341089	0.0229017	0.975597	0.144226	0.132946	0.99731	up	1152	arachidonate (20:4n6)	Lipid	Polyunsaturated Fatty Acid (n3 and n6)	1110	LC/MS Neg	229	5535	303.233	506-32-1	444899	392692	C00219	HMDB01043
246	arachidonoylcarnitine (C20:4)	0.818797	0.0099931	0.0100906	0.775942	0.0580108	0.0818622	0.99731	down	1357	arachidonoylcarnitine (C20:4)	Lipid	Fatty Acid Metabolism(Acyl Carnitine)	57518	LC/MS Pos Late	100015837	1353	448.342	NA	NA	NA	NA	NA
247	arachidonoylcholine	0.953479	0.665182	0.0102776	0.304653	0.8765	0.0818622	0.99731	down	1711	arachidonoylcholine	Lipid	Phospholipid Metabolism	53261	LC/MS Pos Late	100009332	1390	390.337	NA	NA	NA	NA	NA
248	arachidoylcarnitine (C20)*	0.998341	0.812127	0.0977784	0.665986	0.933401	0.303069	0.99731	down	1356	arachidoylcarnitine (C20)*	Lipid	Fatty Acid Metabolism(Acyl Carnitine)	57513	LC/MS Pos Late	100015833	1512	456.405	NA	NA	28639199	NA	HMDB06460
249	arginine	1.06796	0.175712	0.941504	0.938625	0.431595	0.963585	0.99731	up	366	arginine	Amino Acid	Urea cycle; Arginine and Proline Metabolism	1638	LC/MS Pos Early	231	2825	175.119	1119-34-2	232	227	C00062	HMDB00517
250	aripiprazole	1.00002	0.318465	0.262934	0.262934	0.598251	0.523263	0.99731	up	3735	aripiprazole	Xenobiotics	Drug	52960	LC/MS Pos Late	100008941	1000	448.155	129722-12-9	60795	54790	D01164,C12564	HMDB05042
251	asparagine	1.05559	0.709599	0.059318	0.239522	0.895166	0.241184	0.99731	up	33	asparagine	Amino Acid	Alanine and Aspartate Metabolism	512	LC/MS Pos Early	917	1225	133.061	70-47-3	6267	6031	C00152	HMDB00168
252	aspartate	1.06606	0.148317	0.825664	0.251655	0.394007	0.915727	0.99731	up	31	aspartate	Amino Acid	Alanine and Aspartate Metabolism	443	LC/MS Pos Early	234	1165	134.045	56-84-8	5960	5745	C00049	HMDB00191
253	azelate (nonanedioate)	1.97498	6.7321e-11	0.592898	0.0144953	1.53716e-08	0.782534	0.805923	up	1242	azelate (nonanedioate)	Lipid	Fatty Acid, Dicarboxylate	18362	LC/MS Neg	2029	1276	187.098	123-99-9	2266	2179	C08261	HMDB00784
254	behenoyl dihydrosphingomyelin (d18:0/22:0)*	0.981275	0.965909	0.000322702	0.957828	0.989022	0.00816203	0.99731	down	2023	behenoyl dihydrosphingomyelin (d18:0/22:0)*	Lipid	Sphingolipid Metabolism	57331	LC/MS Pos Late	100009026	3150	789.684	NA	NA	24846880	NA	NA
255	behenoyl sphingomyelin (d18:1/22:0)*	0.995328	0.821083	0.138927	0.220936	0.9379	0.363226	0.99731	down	2026	behenoyl sphingomyelin (d18:1/22:0)*	Lipid	Sphingolipid Metabolism	48492	LC/MS Pos Late	100006294	3083	787.669	NA	NA	NA	NA	NA
256	behenoylcarnitine (C22)*	0.985143	0.969284	0.528157	0.106354	0.989022	0.745954	0.99731	down	1359	behenoylcarnitine (C22)*	Lipid	Fatty Acid Metabolism(Acyl Carnitine)	57514	LC/MS Pos Late	100015832	1561	484.436	NA	NA	28639204	NA	NA
257	benzoate	1.15232	0.0952578	0.767466	0.500863	0.297952	0.885665	0.99731	up	3165	benzoate	Xenobiotics	Benzoate Metabolism	15778	LC/MS Neg	100000008	1750	121.029	65-85-0	243	238	C00180	HMDB01870
258	beta-alanine	1.45838	0.000360975	0.0430005	0.131565	0.00504628	0.200376	0.99731	up	3008	beta-alanine	Nucleotide	Pyrimidine Metabolism, Uracil containing	55	LC/MS Pos Early	244	1905	90.055	56-41-7;107-95-9	239	234	C00099	HMDB00056
259	beta-citrylglutamate	1.15853	0.0101155	0.321441	0.512656	0.0582277	0.573404	0.99731	up	57	beta-citrylglutamate	Amino Acid	Glutamate Metabolism	54923	LC/MS Neg	100003271	530	320.062	73590-26-8	NA	19992713	NA	NA
260	beta-hydroxyisovalerate	0.960956	0.555556	0.841828	0.358248	0.80117	0.919522	0.99731	down	280	beta-hydroxyisovalerate	Amino Acid	Leucine, Isoleucine and Valine Metabolism	12129	LC/MS Neg	1442	1027	117.056	625-08-1	69362	62571	NA	HMDB00754
261	betaine	1.03211	0.521149	8.47146e-05	0.221229	0.781153	0.00483579	0.99731	up	6	betaine	Amino Acid	Glycine, Serine and Threonine Metabolism	3141	LC/MS Pos Early	799	1064	118.086	107-43-7	247	24219951173	C00719	HMDB00043
262	bilirubin (E,E)*	0.7915	0.0071679	0.299156	0.645764	0.0446365	0.555343	0.99731	down	3124	bilirubin (E,E)*	Cofactors and Vitamins	Hemoglobin and Porphyrin Metabolism	32586	LC/MS Pos Late	100001950	1045	585.271	114-25-0	5315454	4474753	NA	NA
263	bilirubin (E,Z or Z,E)*	0.76796	0.000642797	0.113594	0.841043	0.00759165	0.331115	0.99731	down	3125	bilirubin (E,Z or Z,E)*	Cofactors and Vitamins	Hemoglobin and Porphyrin Metabolism	47886	LC/MS Pos Late	100001951	1270	585.271	NA	5799469	4705847	NA	NA
264	bilirubin (Z,Z)	0.775553	0.00465166	0.973043	0.41701	0.0321695	0.978759	0.99731	down	3123	bilirubin (Z,Z)	Cofactors and Vitamins	Hemoglobin and Porphyrin Metabolism	43807	LC/MS Pos Late	1090	1840	585.271	635-65-4	5280352	4444055	C00486	HMDB00054
265	biliverdin	0.77007	0.00109876	0.648419	0.994838	0.0107521	0.833334	0.99731	down	3126	biliverdin	Cofactors and Vitamins	Hemoglobin and Porphyrin Metabolism	2137	LC/MS Pos Late	250	1016	583.255	55482-27-4;55482-27-4	5353439	10628548	C00500	HMDB01008
266	butyrylcarnitine (C4)	0.936109	0.337564	0.122342	0.981566	0.611032	0.34346	0.99731	down	1310	butyrylcarnitine (C4)	Lipid	Fatty Acid Metabolism (also BCAA Metabolism)	32412	LC/MS Pos Early	100001054	2860	232.154	25576-40-3	439829	184820	C02862	HMDB02013
267	C-glycosyltryptophan	0.941813	0.211425	0.860562	0.852234	0.48115	0.92107	0.99731	down	259	C-glycosyltryptophan	Amino Acid	Tryptophan Metabolism	48782	LC/MS Pos Early	100006379	2685	367.15	180509-18-6	10981970	9157171	NA	NA
268	caffeic acid sulfate	0.689771	0.198016	0.831507	0.176473	0.459801	0.915727	0.99731	down	3235	caffeic acid sulfate	Xenobiotics	Xanthine Metabolism	53254	LC/MS Polar	100009337	1307	258.992	NA	NA	30777608	NA	HMDB41708
269	caffeine	0.695827	0.950892	0.388142	0.705993	0.982888	0.630041	0.99731	down	3219	caffeine	Xenobiotics	Xanthine Metabolism	569	LC/MS Pos Early	849	2106	195.088	1958-08-02	2519	2424	C07481	HMDB01847
270	caprate (10:0)	1.20848	0.23962	0.793581	0.936606	0.514545	0.897035	0.99731	up	1097	caprate (10:0)	Lipid	Medium Chain Fatty Acid	1642	LC/MS Neg	888	5090.7	171.139	112-37-8	2969	2863	C01571	HMDB00511
271	caproate (6:0)	1.22191	0.0677683	0.495943	0.811858	0.239954	0.722811	0.99731	up	1093	caproate (6:0)	Lipid	Medium Chain Fatty Acid	32489	LC/MS Neg	926	2713.7	115.076	142-62-1	8892	8552	C01585	HMDB00535
272	caprylate (8:0)	1.04689	0.493725	0.982736	0.813736	0.761151	0.985614	0.99731	up	1095	caprylate (8:0)	Lipid	Medium Chain Fatty Acid	32492	LC/MS Neg	932	4362	143.108	124-07-2	379	370	C06423	HMDB00482
273	carboxyibuprofen	1	NA	NA	NA	NA	NA	NA	down	3704	carboxyibuprofen	Xenobiotics	Drug	43333	LC/MS Neg	100004171	1920	235.098	15935-54-3	10444113	8619532	NA	NA
274	carnitine	1.02009	0.48714	0.00072795	0.694208	0.756668	0.0155827	0.99731	up	1374	carnitine	Lipid	Carnitine Metabolism	15500	LC/MS Pos Early	100000007	1978	162.112	461-05-2	10917	10455	C00318	HMDB00062
275	catechol glucuronide	0.281524	1.92244e-05	0.265168	0.127806	0.00047031	0.523263	0.99731	down	214	catechol glucuronide	Amino Acid	Phenylalanine and Tyrosine Metabolism	53243	LC/MS Neg	100009326	1742	285.062	NA	NA	NA	NA	NA
276	catechol sulfate	0.836405	0.57651	0.851386	0.98228	0.817617	0.919522	0.99731	down	3183	catechol sulfate	Xenobiotics	Benzoate Metabolism	35320	LC/MS Neg	100001605	1906	188.986	4918-96-1	3083879	2341024	C00090	HMDB59724
277	ceramide (d14:1/22:0, d16:1/20:0)*	1.01988	0.763086	0.0170809	0.95207	0.920002	0.111433	0.99731	up	2327	ceramide (d14:1/22:0, d16:1/20:0)*	Lipid	Ceramides	57545	LC/MS Pos Late	100015872	3302	566.551	NA	NA	NA	NA	NA
278	ceramide (d18:1/14:0, d16:1/16:0)*	1.10377	0.304484	0.722565	0.82032	0.586256	0.873416	0.99731	up	2329	ceramide (d18:1/14:0, d16:1/16:0)*	Lipid	Ceramides	57432	LC/MS Pos Late	100015735	2477	510.488	NA	NA	NA	NA	NA
279	ceramide (d18:1/17:0, d17:1/18:0)*	1.01806	0.877282	0.772823	0.627753	0.959966	0.888228	0.99731	up	2330	ceramide (d18:1/17:0, d17:1/18:0)*	Lipid	Ceramides	57434	LC/MS Pos Late	100015737	3055	552.535	NA	NA	NA	NA	NA
280	ceramide (d18:1/20:0, d16:1/22:0, d20:1/18:0)*	0.947252	0.242468	0.839582	0.497873	0.517417	0.919522	0.99731	down	2331	ceramide (d18:1/20:0, d16:1/22:0, d20:1/18:0)*	Lipid	Ceramides	57440	LC/MS Pos Late	100015755	3920	594.582	NA	NA	NA	NA	NA
281	cerotoylcarnitine (C26)*	1.01552	0.669946	0.0219485	0.945769	0.879143	0.131884	0.99731	up	1371	cerotoylcarnitine (C26)*	Lipid	Fatty Acid Metabolism(Acyl Carnitine)	57516	LC/MS Pos Late	100015835	1649	540.499	NA	NA	35015992	NA	HMDB06347
282	Cetirizine	0.995907	0.913304	0.101851	0.902701	0.968441	0.311464	0.99731	down	3958	Cetirizine	Xenobiotics	Drug	54745	LC/MS Pos Late	100009034	1052	389.163	83881-51-0	2678	2577	C07778,D07662	HMDB05032
283	chenodeoxycholate	1.23581	0.539195	0.854116	0.707484	0.790552	0.919522	0.99731	up	2273	chenodeoxycholate	Lipid	Primary Bile Acid Metabolism	1563	LC/MS Neg	1123	5264	391.285	474-24-9;474-25-9	10133	NA	C02528	HMDB00518
284	chiro-inositol	0.817947	0.831168	0.532541	0.394716	0.937973	0.747521	0.99731	down	1542	chiro-inositol	Lipid	Inositol Metabolism	37112	LC/MS Polar	100001859	3191.2	225.062	643-12-9	NA	10254647	C19891	HMDB34220
285	cholate	1.23635	0.997294	0.0795816	0.29763	0.997294	0.269868	0.99731	up	2270	cholate	Lipid	Primary Bile Acid Metabolism	22842	LC/MS Neg	136	5165	407.28	81-25-4	221493	NA	C00695	HMDB00619
286	cholesterol	1.01215	0.698706	0.051238	0.795681	0.892936	0.224522	0.99731	up	2100	cholesterol	Lipid	Sterol	63	LC/MS Pos Late	266	2707	369.352	57-88-5	11025495	4937803	C00187	HMDB00067
287	choline	0.899738	0.0479457	0.216846	0.807252	0.190096	0.471555	0.99731	down	1569	choline	Lipid	Phospholipid Metabolism	15506	LC/MS Pos Early	1256	1961	104.107	67-48-1	305	149278	C00114	HMDB00097
288	choline phosphate	1.17867	0.0118218	0.273926	0.974473	0.065306	0.530055	0.99731	up	1570	choline phosphate	Lipid	Phospholipid Metabolism	34396	LC/MS Pos Early	267	700	184.073	72556-74-2	1014	119298	C00588	HMDB01565
289	cinnamoylglycine	0.752436	0.0553627	0.00409908	0.774684	0.207563	0.0452882	0.99731	down	3404	cinnamoylglycine	Xenobiotics	Food Component/Plant	38637	LC/MS Neg	100002253	3127	204.067	16534-24-0	709625	618829	NA	HMDB11621
290	cis-4-decenoylcarnitine (C10:1)	0.761339	0.000973852	0.143278	0.0216745	0.00981012	0.372159	0.805923	down	1337	cis-4-decenoylcarnitine (C10:1)	Lipid	Fatty Acid Metabolism(Acyl Carnitine)	38178	LC/MS Pos Late	100002259	1057	314.233	98930-66-6	NA	NA	NA	NA
291	citraconate/glutaconate	0.762307	0.719211	0.923506	0.344332	0.900657	0.957506	0.99731	down	1086	citraconate/glutaconate	Energy	TCA Cycle	47076	LC/MS Polar	100006438	2600	129.019	NA	NA	NA	NA	NA
292	citramalate	1.00391	0.729028	0.908365	0.268467	0.903957	0.951422	0.99731	up	56	citramalate	Amino Acid	Glutamate Metabolism	22158	LC/MS Polar	100000998	3201	147.03	1583974	1081	1051	C00815	HMDB00426
293	citrate	0.987579	0.648681	0.822879	0.483777	0.872979	0.915727	0.99731	down	1066	citrate	Energy	TCA Cycle	1564	LC/MS Neg	1124	582	191.02	77-92-9	311	305	C00158	HMDB00094
294	citrulline	1.05296	0.515147	0.872285	0.317289	0.777582	0.925396	0.99731	up	371	citrulline	Amino Acid	Urea cycle; Arginine and Proline Metabolism	2132	LC/MS Pos Early	391	1520	176.103	372-75-8	9750	810	C00327	HMDB00904
295	corticosterone	0.35345	2.01633e-08	0.00221338	0.00339536	1.53465e-06	0.0352597	0.775274	down	2186	corticosterone	Lipid	Steroid	5983	LC/MS Neg	272	5040	345.207	50-22-6	5753	5550	C02140	HMDB01547
296	cortisol	0.582023	1.60667e-12	3.52993e-07	0.936717	5.50284e-10	0.0001209	0.99731	down	2184	cortisol	Lipid	Steroid	1712	LC/MS Neg	356	4713.2	361.202	50-23-7	5754	NA	C00735	HMDB00063
297	cortisone	0.677832	1.77416e-10	0.00169124	0.793604	2.4306e-08	0.0304868	0.99731	down	2189	cortisone	Lipid	Steroid	1769	LC/MS Neg	273	4572.5	359.186	1953-06-05	222786	361685	C00762	HMDB02802
298	cotinine	1.1706	0.604732	0.0477264	0.910637	0.835978	0.21795	0.99731	up	3236	cotinine	Xenobiotics	Tobacco Metabolite	553	LC/MS Pos Early	848	2213	177.102	486-56-6	854019	746405	NA	HMDB01046
299	cotinine N-oxide	1.04384	0.774441	0.353562	0.969352	0.924203	0.603966	0.99731	up	3238	cotinine N-oxide	Xenobiotics	Tobacco Metabolite	38662	LC/MS Pos Early	100002719	1377	193.097	36508-80-2	9815514	7991264	NA	HMDB01411
300	creatine	1.19037	0.0360344	0.622882	0.259172	0.14874	0.808094	0.99731	up	397	creatine	Amino Acid	Creatine Metabolism	27718	LC/MS Pos Early	1221	1947	132.077	57-00-1	586	566	C00300	HMDB00064
301	creatinine	1.04996	0.104454	0.137669	0.947777	0.309743	0.363226	0.99731	up	398	creatinine	Amino Acid	Creatine Metabolism	513	LC/MS Pos Early	275	2055	114.066	60-27-5	588	568	C00791	HMDB00562
302	cys-gly, oxidized	0.813206	0.0157442	0.0705842	0.569406	0.078721	0.26091	0.99731	down	430	cys-gly, oxidized	Amino Acid	Glutathione Metabolism	18368	LC/MS Pos Early	1224	2947	355.074	7729-20-6	333293	295316	NA	NA
303	cysteine	1.12579	0.00863748	0.776403	0.128932	0.0518208	0.889358	0.99731	up	347	cysteine	Amino Acid	Methionine, Cysteine, SAM and Taurine Metabolism	1868	LC/MS Pos Early	800	1488	122.027	52-90-4;56-89-3	5862	5653	C00097	HMDB00574
304	cysteine s-sulfate	1.07999	0.568102	0.753923	0.775875	0.811631	0.881293	0.99731	up	352	cysteine s-sulfate	Amino Acid	Methionine, Cysteine, SAM and Taurine Metabolism	22176	LC/MS Polar	100000808	2273	199.969	1637-71-4	115015	102939	C05824	HMDB00731
305	cysteine sulfinic acid	0.976097	0.800017	0.762169	0.826816	0.933287	0.884892	0.99731	down	355	cysteine sulfinic acid	Amino Acid	Methionine, Cysteine, SAM and Taurine Metabolism	37443	LC/MS Pos Early	100002113	597	154.017	207121-48-0	109	107	C00606	HMDB00996
306	cysteine-glutathione disulfide	0.964977	0.799813	0.289188	0.638719	0.933287	0.541066	0.99731	down	426	cysteine-glutathione disulfide	Amino Acid	Glutathione Metabolism	35159	LC/MS Pos Early	100001437	2465	427.095	13081-14-6	4247235	3455404	NA	HMDB00656
307	cysteinylglycine	1.1241	0.171788	0.878117	0.290628	0.427908	0.927838	0.99731	up	429	cysteinylglycine	Amino Acid	Glutathione Metabolism	35637	LC/MS Pos Early	278	2132	179.048	19246-18-5	439498	58762	C01419	HMDB00078
308	cystine	0.989801	0.905914	0.750839	0.196848	0.965075	0.880693	0.99731	down	349	cystine	Amino Acid	Methionine, Cysteine, SAM and Taurine Metabolism	56	LC/MS Pos Early	279	2000	241.031	56-89-3	67678	575	C00491	HMDB00192
309	decanoylcarnitine (C10)	0.610751	2.30033e-06	0.118484	0.0117084	8.75404e-05	0.338174	0.805923	down	1335	decanoylcarnitine (C10)	Lipid	Fatty Acid Metabolism(Acyl Carnitine)	33941	LC/MS Pos Late	100001251	1130	316.248	1492-27-9	10245190	8420677	NA	HMDB00651
310	dehydroisoandrosterone sulfate (DHEA-S)	1.02623	0.759885	0.462689	0.825114	0.919649	0.691841	0.99731	up	2194	dehydroisoandrosterone sulfate (DHEA-S)	Lipid	Steroid	32425	LC/MS Neg	100000792	4745	367.158	651-48-9	12594	12074	C04555	HMDB01032
311	deoxycarnitine	0.991764	0.809744	0.541803	0.852753	0.933287	0.753788	0.99731	down	1373	deoxycarnitine	Lipid	Carnitine Metabolism	36747	LC/MS Pos Early	100001662	2052	146.118	6249-56-5	134	705	C01181	HMDB01161
312	deoxycholate	0.917814	0.233775	0.582342	0.606055	0.506758	0.780709	0.99731	down	2287	deoxycholate	Lipid	Secondary Bile Acid Metabolism	1114	LC/MS Neg	302	5294	391.285	83-44-3	222528	389318	C04483	HMDB00626
313	desmethylnaproxen	0.994761	0.80943	0.119845	0.786555	0.933287	0.340639	0.99731	down	3769	desmethylnaproxen	Xenobiotics	Drug	46331	LC/MS Neg	100001787	3045	215.071	52079-10-4	NA	18640362	NA	NA
314	desmethylnaproxen sulfate	1.10071	0.676516	0.0595037	0.5473	0.882365	0.241184	0.99731	up	3770	desmethylnaproxen sulfate	Xenobiotics	Drug	46106	LC/MS Neg	100001788	2276	295.028	NA	184679	160559	NA	NA
315	diacylglycerol (16:1/18:2 [2], 16:0/18:3 [1])*	1.15545	0.101946	0.00364484	0.607968	0.306286	0.0423172	0.99731	up	1965	diacylglycerol (16:1/18:2 [2], 16:0/18:3 [1])*	Lipid	Diacylglycerol	54966	LC/MS Pos Late	100010940	2733	608.525	NA	NA	NA	NA	NA
316	dihomo-linoleate (20:2n6)	0.706237	0.00289261	0.133766	0.246329	0.022016	0.360748	0.99731	down	1156	dihomo-linoleate (20:2n6)	Lipid	Polyunsaturated Fatty Acid (n3 and n6)	17805	LC/MS Neg	1231	5730	307.264	2091-39-6	6439848	4944228	C16525	HMDB05060
317	dihomo-linolenate (20:3n3 or n6)	1.36613	0.0466651	0.0773595	0.957767	0.188033	0.269207	0.99731	up	1151	dihomo-linolenate (20:3n3 or n6)	Lipid	Polyunsaturated Fatty Acid (n3 and n6)	35718	LC/MS Neg	100001739	5596	305.249	17046-59-2	5280581	4471954	C03242	HMDB02925
318	dihomo-linolenoylcarnitine (20:3n3 or 6)*	0.875345	0.0324498	0.0955116	0.924647	0.138926	0.302896	0.99731	down	1360	dihomo-linolenoylcarnitine (20:3n3 or 6)*	Lipid	Fatty Acid Metabolism(Acyl Carnitine)	57521	LC/MS Pos Late	100015840	1392	450.358	NA	NA	NA	NA	NA
319	dihomo-linoleoylcarnitine (C20:2)*	0.918343	0.168518	0.46425	0.513373	0.42291	0.691841	0.99731	down	1361	dihomo-linoleoylcarnitine (C20:2)*	Lipid	Fatty Acid Metabolism(Acyl Carnitine)	57520	LC/MS Pos Late	100015839	1436	452.373	NA	NA	NA	NA	NA
320	dihydroferulic acid	3.22105	0.000391856	0.222819	0.0908624	0.00525341	0.476972	0.99731	up	3425	dihydroferulic acid	Xenobiotics	Food Component/Plant	40481	LC/MS Neg	100003432	1928	195.066	1135-23-5	14340	13701	NA	NA
321	dihydroorotate	0.966305	0.530323	0.959141	0.678752	0.788616	0.971377	0.99731	down	2978	dihydroorotate	Nucleotide	Pyrimidine Metabolism, Orotate containing	601	LC/MS Polar	923	1910	157.025	155-54-4	648	628	C00337	HMDB03349
322	dimethylarginine (SDMA + ADMA)	0.945992	0.0586778	0.465292	0.375229	0.217266	0.691841	0.99731	down	378	dimethylarginine (SDMA + ADMA)	Amino Acid	Urea cycle; Arginine and Proline Metabolism	36808	LC/MS Pos Early	100001810	2850	203.15	102783-24-4	123831	110375	C03626	HMDB01539
323	dimethylglycine	1.08629	0.209638	0.00436289	0.323784	0.480275	0.0462898	0.99731	up	5	dimethylglycine	Amino Acid	Glycine, Serine and Threonine Metabolism	5086	LC/MS Pos Early	806	1104	104.071	1118-68-9	673	653	C01026	HMDB00092
324	docosadienoate (22:2n6)	0.799692	0.00778011	0.289885	0.222838	0.0473184	0.541066	0.99731	down	1155	docosadienoate (22:2n6)	Lipid	Polyunsaturated Fatty Acid (n3 and n6)	32415	LC/MS Neg	100001182	6034	335.296	7370-49-2	5282807	4445934	C16533	HMDB61714
325	docosadioate	0.964976	0.351565	0.0802954	0.917378	0.630424	0.270948	0.99731	down	1251	docosadioate	Lipid	Fatty Acid, Dicarboxylate	39837	LC/MS Neg	100002952	5291.8	369.301	505-56-6	244872	214170	NA	NA
326	docosahexaenoate (DHA; 22:6n3)	0.889291	0.00434793	0.187862	0.90993	0.0307045	0.42667	0.99731	down	1143	docosahexaenoate (DHA; 22:6n3)	Lipid	Polyunsaturated Fatty Acid (n3 and n6)	44675	LC/MS Neg	100000665	5525	327.233	6217-54-5	445580	393183	C06429	HMDB02183
327	docosapentaenoate (n3 DPA; 22:5n3)	1.04493	0.00193763	0.143687	0.975285	0.016801	0.372159	0.99731	up	1142	docosapentaenoate (n3 DPA; 22:5n3)	Lipid	Polyunsaturated Fatty Acid (n3 and n6)	32504	LC/MS Neg	100001181	5571	329.249	2234-74-4	6441454	NA	C16513	HMDB01976
328	docosapentaenoate (n6 DPA; 22:5n6)	0.8935	0.000719913	0.00258464	0.994283	0.00821901	0.0376697	0.99731	down	1154	docosapentaenoate (n6 DPA; 22:5n6)	Lipid	Polyunsaturated Fatty Acid (n3 and n6)	37478	LC/MS Neg	100001580	5624.5	329.249	25182-74-5	6441454	4945614	C16513	HMDB01976
329	dodecanedioate	1.13423	0.48953	0.164872	0.432377	0.756948	0.407716	0.99731	up	1246	dodecanedioate	Lipid	Fatty Acid, Dicarboxylate	32388	LC/MS Neg	100001102	2990	229.145	693-23-2	12736	12213	C02678	HMDB00623
330	dopamine 3-O-sulfate	1.04377	0.000444525	0.499521	0.289203	0.00574527	0.72494	0.99731	up	199	dopamine 3-O-sulfate	Amino Acid	Phenylalanine and Tyrosine Metabolism	48407	LC/MS Neg	100006361	1556.2	232.028	NA	122136	108936	C13690	HMDB06275
331	ectoine	1.33245	0.0136516	0.0679651	0.510245	0.070772	0.26091	0.99731	up	4079	ectoine	Xenobiotics	Chemical	35651	LC/MS Pos Early	100001635	1980	143.082	96702-03-3	126041	112069	C06231	NA
332	EDTA	0.980757	0.682494	0.175139	0.111201	0.885432	0.415023	0.99731	down	4080	EDTA	Xenobiotics	Chemical	22163	LC/MS Neg	100001002	643	291.083	60-00-4	6049	5826	C00284	HMDB15109
333	eicosanodioate	0.9798	0.810665	0.0150678	0.969019	0.933287	0.102192	0.99731	down	1250	eicosanodioate	Lipid	Fatty Acid, Dicarboxylate	39831	LC/MS Neg	100002951	5200.9	341.27	2424-92-2	75502	68030	NA	NA
334	eicosapentaenoate (EPA; 20:5n3)	1.54909	0.090672	0.138834	0.682443	0.287548	0.363226	0.99731	up	1141	eicosapentaenoate (EPA; 20:5n3)	Lipid	Polyunsaturated Fatty Acid (n3 and n6)	18467	LC/MS Neg	2050	5450	301.217	10-2005-9;10417-94-4	446284	393682	C06428	HMDB01999
335	eicosenoate (20:1)	0.838375	0.0505202	0.247214	0.473412	0.195395	0.507012	0.99731	down	1125	eicosenoate (20:1)	Lipid	Long Chain Fatty Acid	33587	LC/MS Neg	100001335	5950	309.28	NA	5282768	4445895	NA	HMDB02231
336	eicosenoylcarnitine (C20:1)*	0.941354	0.454951	0.665055	0.976656	0.728134	0.843634	0.99731	down	1362	eicosenoylcarnitine (C20:1)*	Lipid	Fatty Acid Metabolism(Acyl Carnitine)	57519	LC/MS Pos Late	100015838	1484	454.389	NA	NA	NA	NA	NA
337	epiandrosterone sulfate	1.03783	0.734541	0.714428	0.856482	0.904965	0.873416	0.99731	up	2197	epiandrosterone sulfate	Lipid	Steroid	33973	LC/MS Neg	100001287	4855	369.174	22229-22-7	NA	21403101	C07635	HMDB00365
338	ergothioneine	0.992439	0.836703	0.845065	0.524251	0.939576	0.919522	0.99731	down	3434	ergothioneine	Xenobiotics	Food Component/Plant	37459	LC/MS Pos Early	100002154	850	230.096	58511-63-0	3032311	2297320	C05570	HMDB03045
339	erucate (22:1n9)	1.36706	0.0968145	0.76512	0.507305	0.299696	0.885665	0.99731	up	1130	erucate (22:1n9)	Lipid	Long Chain Fatty Acid	1552	LC/MS Neg	1087	6355.6	337.311	112-86-7	5281116	7924	C08316	HMDB02068
340	erythritol	1.17872	0.00315364	0.952074	0.491567	0.0234809	0.967612	0.99731	up	3436	erythritol	Xenobiotics	Food Component/Plant	20699	LC/MS Polar	100000846	1491	167.056	149-32-6	222285	13835932	C00503	HMDB02994
341	erythronate*	1.20604	2.58352e-05	0.0521154	0.397587	0.000605231	0.224522	0.99731	up	1059	erythronate*	Carbohydrate	Aminosugar Metabolism	42420	LC/MS Polar	100001320	2186	135.03	88759-55-1	2781043	2061231	NA	HMDB00613
342	ethyl glucuronide	4.75094	0.123383	0.395602	0.0288104	0.347809	0.635996	0.805923	up	4020	ethyl glucuronide	Xenobiotics	Chemical	39603	LC/MS Neg	100002849	793	221.067	17685-04-0	152226	134174	NA	NA
343	ethylmalonate	1.06078	0.592326	0.750223	0.740913	0.826361	0.880693	0.99731	up	311	ethylmalonate	Amino Acid	Leucine, Isoleucine and Valine Metabolism	15765	LC/MS Polar	2054	2785	131.035	601-75-2	11756	11263	NA	HMDB00622
344	etiocholanolone glucuronide	0.776396	0.0321032	0.219204	0.273317	0.138459	0.473673	0.99731	down	2253	etiocholanolone glucuronide	Lipid	Steroid	47112	LC/MS Neg	100005403	4915	465.249	621890	NA	NA	NA	NA
345	eugenol sulfate	2.07617	4.91223e-05	0.3554	0.926474	0.000989669	0.604688	0.99731	up	3601	eugenol sulfate	Xenobiotics	Food Component/Plant	48715	LC/MS Neg	100006171	3782	243.033	95480-60-7	180632	157181	NA	NA
346	ferulic acid 4-sulfate	0.865886	0.413028	0.342679	0.185839	0.693681	0.594266	0.99731	down	3439	ferulic acid 4-sulfate	Xenobiotics	Food Component/Plant	47114	LC/MS Neg	100005389	1225	273.007	86321-29-1	6305574	4878542	NA	HMDB29200
347	fexofenadine	0.98227	0.320718	0.376283	0.376283	0.598251	0.6196	0.99731	down	3788	fexofenadine	Xenobiotics	Drug	42021	LC/MS Pos Late	100004018	944	502.295	83799-24-0	3348	3231	C06999	HMDB05030
348	flavin adenine dinucleotide (FAD)	0.953274	0.562494	0.357058	0.849967	0.809285	0.604688	0.99731	down	3068	flavin adenine dinucleotide (FAD)	Cofactors and Vitamins	Riboflavin Metabolism	2134	LC/MS Neg	327	2425	784.15	146-14-5;84366-81-4	643975	559059	C00016	HMDB01248
349	fructose	1.53019	0.00143986	0.866291	0.485846	0.013511	0.922876	0.99731	up	985	fructose	Carbohydrate	Fructose, Mannose and Galactose Metabolism	48195	LC/MS Polar	878	2022.2	225.062	57-48-7	5984	5764	C00095	HMDB00660
350	fumarate	1.15822	0.174177	0.821381	0.0803832	0.430727	0.915727	0.99731	up	1076	fumarate	Energy	TCA Cycle	1643	LC/MS Polar	330	3084	115.004	100-17-8	444972	10197150	C00122	HMDB00134
351	gabapentin	1	NA	NA	NA	NA	NA	NA	down	3797	gabapentin	Xenobiotics	Drug	38686	LC/MS Neg	100002806	2407.4	170.119	60142-96-3	3446;6919078	3328	D00332	HMDB05015
352	galactonate	0.797074	0.717302	0.282752	0.0305898	0.899912	0.539938	0.805923	down	1009	galactonate	Carbohydrate	Fructose, Mannose and Galactose Metabolism	27719	LC/MS Polar	100001026	3085	195.051	299-28-5	128869	114198	C00880	HMDB00565
353	gamma-carboxyglutamate	1.01114	0.728211	0.00498712	0.179543	0.903957	0.0517603	0.99731	up	59	gamma-carboxyglutamate	Amino Acid	Glutamate Metabolism	38754	LC/MS Pos Early	100002679	903	192.05	56271-99-9	40772	37241	NA	HMDB41900
354	gamma-CEHC	0.838534	0.050511	0.872743	0.608723	0.195395	0.925396	0.99731	down	3094	gamma-CEHC	Cofactors and Vitamins	Tocopherol Metabolism	44876	LC/MS Neg	100002094	3843	263.129	178167-75-4	133098	117455	NA	HMDB01931
355	gamma-CEHC glucuronide*	0.811619	0.0803	0.558859	0.917684	0.269356	0.764109	0.99731	down	3095	gamma-CEHC glucuronide*	Cofactors and Vitamins	Tocopherol Metabolism	42381	LC/MS Neg	100004243	2500	439.161	NA	NA	NA	NA	NA
356	gamma-glutamyl-alpha-lysine	1.05924	0.619825	0.0248013	0.48945	0.844551	0.138121	0.99731	up	447	gamma-glutamyl-alpha-lysine	Peptide	Gamma-glutamyl Amino Acid	55015	LC/MS Pos Early	100010901	2784	276.155	NA	65254	58747	NA	NA
357	gamma-glutamylglutamate	1.30904	0.00989263	0.0207667	0.79348	0.0579184	0.12701	0.99731	up	441	gamma-glutamylglutamate	Peptide	Gamma-glutamyl Amino Acid	36738	LC/MS Pos Early	331	1775	277.103	1116-22-9	92865	83831	C05282	HMDB11737
358	gamma-glutamylglutamine	0.992105	0.805047	0.0723692	0.103545	0.933287	0.26091	0.99731	down	442	gamma-glutamylglutamine	Peptide	Gamma-glutamyl Amino Acid	2730	LC/MS Pos Early	1140	1430	276.119	10148-81-9	150914	133013	C05283	HMDB11738
359	gamma-glutamylglycine	1.05666	0.625905	0.531753	0.766364	0.847323	0.747521	0.99731	up	443	gamma-glutamylglycine	Peptide	Gamma-glutamyl Amino Acid	33949	LC/MS Pos Early	100001294	1535	205.082	1948-29-4	165527	145071	NA	HMDB11667
360	gamma-glutamylhistidine	1.30538	0.0286534	0.825244	0.410555	0.129141	0.915727	0.99731	up	444	gamma-glutamylhistidine	Peptide	Gamma-glutamyl Amino Acid	18245	LC/MS Pos Early	1235	2740	285.119	37460-15-4	7017195	5380197	NA	NA
361	gamma-glutamylisoleucine*	1.20933	0.0554512	0.000619405	0.110066	0.207563	0.0136868	0.99731	up	445	gamma-glutamylisoleucine*	Peptide	Gamma-glutamyl Amino Acid	34456	LC/MS Pos Early	100001485	2940	261.144	NA	14253342	21403145	NA	HMDB11170
362	gamma-glutamylleucine	1.2324	0.0240753	0.000254771	0.647471	0.113735	0.00816203	0.99731	up	446	gamma-glutamylleucine	Peptide	Gamma-glutamyl Amino Acid	18369	LC/MS Pos Early	1268	2991	261.144	2566-39-4	151023	133115	NA	HMDB11171
363	gamma-glutamylmethionine	1.15809	0.0884962	0.147185	0.992231	0.284601	0.374568	0.99731	up	449	gamma-glutamylmethionine	Peptide	Gamma-glutamyl Amino Acid	44872	LC/MS Pos Early	100001313	2640	279.101	17663-87-5	7009567	5373147	NA	HMDB29155
364	gamma-glutamylphenylalanine	1.24827	0.0113011	0.00100025	0.858776	0.0639773	0.0201521	0.99731	up	450	gamma-glutamylphenylalanine	Peptide	Gamma-glutamyl Amino Acid	33422	LC/MS Neg	100000491	1825	293.114	7432-24-8	111299	99868	NA	HMDB00594
365	gamma-glutamylthreonine	1.03288	0.993714	0.118109	0.219433	0.99535	0.338174	0.99731	up	451	gamma-glutamylthreonine	Peptide	Gamma-glutamyl Amino Acid	33364	LC/MS Pos Early	100001314	1750	249.108	5652-48-2	NA	21403107	NA	HMDB29159
366	gamma-glutamyltyrosine	1.1915	0.0416088	0.138555	0.288616	0.169655	0.363226	0.99731	up	453	gamma-glutamyltyrosine	Peptide	Gamma-glutamyl Amino Acid	2734	LC/MS Pos Early	1102	2508	311.124	7432-23-7	94340	85142	NA	HMDB11741
367	gamma-glutamylvaline	1.09367	0.574421	0.000232869	0.0598401	0.816346	0.00797578	0.99731	up	454	gamma-glutamylvaline	Peptide	Gamma-glutamyl Amino Acid	43829	LC/MS Pos Early	100001126	2700	247.129	2746-34-1	7015683	NA	NA	HMDB11172
368	gamma-tocopherol/beta-tocopherol	0.996635	0.936159	0.176716	0.193428	0.978159	0.415023	0.99731	down	3100	gamma-tocopherol/beta-tocopherol	Cofactors and Vitamins	Tocopherol Metabolism	52473	LC/MS Pos Late	100008998	2384	416.364	NA	NA	NA	NA	NA
369	gentisate	0.562757	0.0330995	0.110295	0.713409	0.140827	0.32778	0.99731	down	179	gentisate	Amino Acid	Phenylalanine and Tyrosine Metabolism	18280	LC/MS Polar	100000447	905	153.019	490-79-9	3469	3350	C00628	HMDB00152
370	gluconate	1.02715	0.739441	0.84035	0.519356	0.907659	0.919522	0.99731	up	3363	gluconate	Xenobiotics	Food Component/Plant	587	LC/MS Polar	338	2922	195.051	527-07-1	10690	10240	C00257	HMDB00625
371	glucose	0.925485	0.215924	0.253646	0.370022	0.488145	0.515572	0.99731	down	879	glucose	Carbohydrate	Glycolysis, Gluconeogenesis, and Pyruvate Metabolism	48152	LC/MS Polar	572	2342	225.062	50-99-7	79025	71358	C00031	HMDB00122
372	glucuronate	1.19102	0.00306382	0.0488328	0.252555	0.0230628	0.220069	0.99731	up	1036	glucuronate	Carbohydrate	Aminosugar Metabolism	15443	LC/MS Polar	100000257	3233.3	193.035	207300-70-7	444791	58552	C00191	HMDB00127
373	glutamate	1.11908	0.177049	0.39795	0.343085	0.431595	0.636905	0.99731	up	42	glutamate	Amino Acid	Glutamate Metabolism	57	LC/MS Pos Early	561	1500	148.06	56-86-0	611	591	C00025	HMDB00148
374	glutamine	1.01787	0.836656	0.0148272	0.0339499	0.939576	0.101566	0.845695	up	43	glutamine	Amino Acid	Glutamate Metabolism	53	LC/MS Pos Early	563	1291	147.076	56-85-9	5961	5746	C00064	HMDB00641
375	glutarate (pentanedioate)	1.0546	0.61192	0.0202957	0.493116	0.842859	0.125248	0.99731	up	92	glutarate (pentanedioate)	Amino Acid	Lysine Metabolism	396	LC/MS Polar	339	2900	131.035	110-94-1	743	3618533	C00489	HMDB00661
376	glutarylcarnitine (C5-DC)	0.902607	0.261176	0.41525	0.906877	0.545445	0.6539	0.99731	down	93	glutarylcarnitine (C5-DC)	Amino Acid	Lysine Metabolism	44664	LC/MS Pos Early	100001593	2393	276.144	102636-82-8	71464488	21403175	NA	HMDB13130
377	glycerate	1.0497	0.385121	0.0735739	0.50577	0.669564	0.26113	0.99731	up	899	glycerate	Carbohydrate	Glycolysis, Gluconeogenesis, and Pyruvate Metabolism	1572	LC/MS Polar	1052	2070.4	105.019	600-19-1	752	732	C00258	HMDB00139
378	glycerol 3-phosphate	1.30709	0.000288975	0.0167273	0.302772	0.00439884	0.111245	0.99731	up	1919	glycerol 3-phosphate	Lipid	Glycerolipid Metabolism	43847	LC/MS Pos Early	100000258	580	173.021	29849-82-9	754	734	C00093	HMDB00126
379	glycerophosphoethanolamine	2.21056	0.00134548	0.0660194	0.310079	0.0128007	0.25814	0.99731	up	1578	glycerophosphoethanolamine	Lipid	Phospholipid Metabolism	37455	LC/MS Polar	100001620	3075	214.049	33049-08-0	123874	110410	C01233	HMDB00114
380	glycerophosphoglycerol	2.34442	6.48803e-09	0.996129	0.101227	6.349e-07	0.996129	0.99731	up	1924	glycerophosphoglycerol	Lipid	Glycerolipid Metabolism	48857	LC/MS Polar	100001619	2430	245.043	NA	439964	388990	C03274	NA
381	glycerophosphorylcholine (GPC)	1.52169	0.129643	0.28391	0.69538	0.362471	0.539938	0.99731	up	1572	glycerophosphorylcholine (GPC)	Lipid	Phospholipid Metabolism	15990	LC/MS Pos Early	100000269	672	258.11	28319-77-9	71920	571409	C00670	HMDB00086
382	glycine	0.978047	0.464574	0.176021	0.870752	0.736651	0.415023	0.99731	down	1	glycine	Amino Acid	Glycine, Serine and Threonine Metabolism	58	LC/MS Pos Early	340	1375	76.0393	56-40-6	750	730	C00037	HMDB00123
383	glycochenodeoxycholate	1.21316	0.0353132	0.182368	0.198919	0.148402	0.420401	0.99731	up	2274	glycochenodeoxycholate	Lipid	Primary Bile Acid Metabolism	32346	LC/MS Neg	1628	5236.1	448.307	16564-43-5	12544	NA	C05466	HMDB00637
384	glycochenodeoxycholate glucuronide (1)	1.20787	0.0771025	0.0270454	0.614926	0.262762	0.147033	0.99731	up	2282	glycochenodeoxycholate glucuronide (1)	Lipid	Primary Bile Acid Metabolism	52983	LC/MS Neg	100009264	4806	311.666	NA	NA	NA	NA	NA
385	glycochenodeoxycholate sulfate	0.992926	0.517202	0.148187	0.779642	0.777582	0.374568	0.99731	down	2284	glycochenodeoxycholate sulfate	Lipid	Primary Bile Acid Metabolism	52974	LC/MS Neg	100006641	4820	263.628	NA	NA	NA	NA	NA
386	glycocholate	1.51318	0.0862906	0.731248	0.294517	0.282119	0.873416	0.99731	up	2271	glycocholate	Lipid	Primary Bile Acid Metabolism	18476	LC/MS Neg	342	5163	464.302	475-31-0;863-57-0	10140	9734	C01921	HMDB00138
387	glycocholenate sulfate*	1.01965	0.887798	0.268007	0.524455	0.964214	0.524528	0.99731	up	2317	glycocholenate sulfate*	Lipid	Secondary Bile Acid Metabolism	32599	LC/MS Neg	100001989	4750	254.623	NA	NA	NA	NA	NA
388	glycodeoxycholate	1.17884	0.166303	0.285542	0.830777	0.42291	0.539938	0.99731	up	2289	glycodeoxycholate	Lipid	Secondary Bile Acid Metabolism	18477	LC/MS Neg	100000436	5281	448.307	360-65-6	3035026	NA	C05464	HMDB00631
389	glycodeoxycholate sulfate	1.02768	0.792964	0.219903	0.954488	0.933287	0.473691	0.99731	up	2322	glycodeoxycholate sulfate	Lipid	Secondary Bile Acid Metabolism	52975	LC/MS Neg	100006642	4875	263.628	NA	NA	NA	NA	NA
390	glycohyocholate	1.11031	0.280933	0.733157	0.450946	0.569619	0.873416	0.99731	up	2308	glycohyocholate	Lipid	Secondary Bile Acid Metabolism	42574	LC/MS Neg	100004083	5020	464.302	NA	NA	NA	NA	NA
391	glycolithocholate	1.07271	0.531409	0.511411	0.785324	0.788616	0.731349	0.99731	up	2294	glycolithocholate	Lipid	Secondary Bile Acid Metabolism	31912	LC/MS Neg	100001064	5357.1	432.312	474-74-8	115245	103116	C15557	HMDB00698
392	glycolithocholate sulfate*	1.08763	0.911755	0.161956	0.892203	0.968298	0.401957	0.99731	up	2295	glycolithocholate sulfate*	Lipid	Secondary Bile Acid Metabolism	32620	LC/MS Neg	100001657	5011	255.631	15324-64-8	72222	65188	C11301	HMDB02639
393	glycosyl-N-palmitoyl-sphingosine (d18:1/16:0)	1.00357	0.893781	0.743217	0.64213	0.964214	0.876254	0.99731	up	2055	glycosyl-N-palmitoyl-sphingosine (d18:1/16:0)	Lipid	Sphingolipid Metabolism	53013	LC/MS Pos Late	100009272	2623	700.572	NA	NA	NA	NA	NA
394	glycosyl-N-stearoyl-sphingosine (d18:1/18:0)	1.02674	0.65959	0.0970407	0.907938	0.873479	0.303069	0.99731	up	2056	glycosyl-N-stearoyl-sphingosine (d18:1/18:0)	Lipid	Sphingolipid Metabolism	52234	LC/MS Pos Late	100001882	3053	728.604	NA	NA	NA	NA	NA
395	glycoursodeoxycholate	1.15503	0.26396	0.0228672	0.337833	0.547916	0.132946	0.99731	up	2300	glycoursodeoxycholate	Lipid	Secondary Bile Acid Metabolism	39379	LC/MS Neg	100002911	5033	448.307	64480-66-6	12310288	19973534	NA	HMDB00708
396	guanidinoacetate	1.03873	0.695186	0.23227	0.774976	0.891765	0.484288	0.99731	up	403	guanidinoacetate	Amino Acid	Creatine Metabolism	43802	LC/MS Polar	344	2884	116.047	352-97-6	763	743	C00581	HMDB00128
397	gulonate*	1.15507	0.183878	0.768007	0.533374	0.443044	0.885665	0.99731	up	3085	gulonate*	Cofactors and Vitamins	Ascorbate and Aldarate Metabolism	46957	LC/MS Polar	100001586	2750	195.051	20246-53-1	9794176	7969943	NA	HMDB03290
398	heptanoate (7:0)	1.90395	0.00216802	0.795338	0.289862	0.0183345	0.89754	0.99731	up	1094	heptanoate (7:0)	Lipid	Medium Chain Fatty Acid	1644	LC/MS Neg	925	3670	129.092	111-14-8	8094	7803	C17714	HMDB00666
399	hexadecanedioate	1.11008	0.862387	0.589461	0.659572	0.950644	0.78252	0.99731	up	1248	hexadecanedioate	Lipid	Fatty Acid, Dicarboxylate	35678	LC/MS Neg	100001614	4615	285.207	505-54-4	10459	10027	C19615	HMDB00672
400	hexanoylcarnitine (C6)	0.819971	0.00250536	0.0233498	0.0678526	0.0201902	0.134409	0.99731	down	1332	hexanoylcarnitine (C6)	Lipid	Fatty Acid Metabolism(Acyl Carnitine)	32328	LC/MS Pos Early	100000781	3308	260.186	6920-35-0	6426853	4932273	NA	HMDB00705
401	hexanoylglutamine	0.827432	0.176405	0.0973074	0.754964	0.431595	0.303069	0.99731	down	2392	hexanoylglutamine	Lipid	Fatty Acid Metabolism (Acyl Glutamine)	54907	LC/MS Neg	100001733	2780	243.135	NA	NA	NA	NA	NA
402	hippurate	2.14595	9.35672e-05	0.335185	0.111658	0.00168667	0.591757	0.99731	up	3153	hippurate	Xenobiotics	Benzoate Metabolism	15753	LC/MS Neg	100000014	2106.9	178.051	495-69-2	464	451	C01586	HMDB00714
403	histidine	1.07048	0.0705046	0.438707	0.429146	0.24767	0.676834	0.99731	up	61	histidine	Amino Acid	Histidine Metabolism	59	LC/MS Neg	355	755.9	154.062	5934-29-2	6274	752	C00135	HMDB00177
404	homoarginine	0.963242	0.657307	0.5755	0.67692	0.873479	0.774493	0.99731	down	373	homoarginine	Amino Acid	Urea cycle; Arginine and Proline Metabolism	22137	LC/MS Pos Early	100000961	2882	189.135	156-86-5	9085	8732	C01924	HMDB00670
405	homocitrulline	1.35617	0.000383275	0.540786	0.251966	0.00525087	0.753788	0.99731	up	374	homocitrulline	Amino Acid	Urea cycle; Arginine and Proline Metabolism	22138	LC/MS Polar	100000963	3006.8	188.104	1190-49-4	65072	58582	C02427	HMDB00679
406	homostachydrine*	1.07855	0.319992	0.0871775	0.877916	0.598251	0.289339	0.99731	up	3460	homostachydrine*	Xenobiotics	Food Component/Plant	33009	LC/MS Pos Early	100001550	1750	158.118	1195-94-4	441447	390180	C08283	HMDB33433
407	hydantoin-5-propionic acid	1.44302	0.0129758	0.00736794	0.400714	0.069047	0.0672938	0.99731	up	67	hydantoin-5-propionic acid	Amino Acid	Histidine Metabolism	40473	LC/MS Polar	100002514	2080	171.041	5624-26-0	782	761	C05565	HMDB01212
408	hydroquinone sulfate	0.860682	0.471957	0.683342	0.794937	0.744414	0.854178	0.99731	down	3804	hydroquinone sulfate	Xenobiotics	Drug	35322	LC/MS Neg	100001604	1395	188.986	123-31-9	161220	141624	C00530	HMDB02434
409	hydroxycotinine	1.3226	0.617991	0.0588576	0.799823	0.844551	0.241184	0.99731	up	3237	hydroxycotinine	Xenobiotics	Tobacco Metabolite	38661	LC/MS Pos Early	100002717	2030	193.097	34834-67-8	10219774	8395266	NA	HMDB01390
410	hypotaurine	1.01505	0.970359	0.0323884	0.411164	0.989022	0.166075	0.99731	up	357	hypotaurine	Amino Acid	Methionine, Cysteine, SAM and Taurine Metabolism	590	LC/MS Polar	358	2763.4	108.012	300-84-5	107812	96959	C00519	HMDB00965
411	hypoxanthine	0.917737	0.0828381	0.504818	0.0286425	0.272808	0.728	0.805923	down	2904	hypoxanthine	Nucleotide	Purine Metabolism, (Hypo)Xanthine/Inosine containing	3127	LC/MS Neg	171	1291.2	135.031	68-94-0	790	768	C00262	HMDB00157
412	I-urobilinogen	1.14913	0.232801	0.055892	0.323237	0.506249	0.236333	0.99731	up	3127	I-urobilinogen	Cofactors and Vitamins	Hemoglobin and Porphyrin Metabolism	32426	LC/MS Neg	100001226	4190	591.319	14684-37-8	26818	24980	C05790	HMDB04157
413	ibuprofen	1	NA	NA	NA	NA	NA	NA	down	3701	ibuprofen	Xenobiotics	Drug	17799	LC/MS Neg	1487	4925	205.123	15687-27-1	3672	3544	D00126	HMDB01925
414	ibuprofen acyl glucuronide	1	NA	NA	NA	NA	NA	NA	down	3700	ibuprofen acyl glucuronide	Xenobiotics	Drug	38366	LC/MS Neg	100002406	4976	381.155	115075-59-7	163959	143793	NA	NA
415	imidazole lactate	1.09691	0.167734	0.78865	0.315522	0.42291	0.895552	0.99731	up	72	imidazole lactate	Amino Acid	Histidine Metabolism	15716	LC/MS Neg	100000263	739.4	155.046	14403-45-3	440129	389128	C05568	HMDB02320
416	imidazole propionate	0.972808	0.95628	0.814294	0.867483	0.983561	0.912916	0.99731	down	71	imidazole propionate	Amino Acid	Histidine Metabolism	40730	LC/MS Pos Early	100003434	2263	141.066	1074-59-5	70630	63798	NA	HMDB02271
417	iminodiacetate (IDA)	0.918359	0.148767	0.374391	0.392693	0.394007	0.6196	0.99731	down	4088	iminodiacetate (IDA)	Xenobiotics	Chemical	21025	LC/MS Pos Early	100000900	808	134.045	142-73-4	8897	8557	C19911	HMDB11753
418	indole-3-carboxylic acid	0.775324	0.00271978	0.818684	0.867243	0.021171	0.915727	0.99731	down	258	indole-3-carboxylic acid	Amino Acid	Tryptophan Metabolism	38116	LC/MS Neg	100002185	1708.8	160.04	771-50-6	69867	NA	C19837	HMDB03320
419	indoleacetate	1.06967	0.381488	0.731718	0.628009	0.664934	0.873416	0.99731	up	222	indoleacetate	Amino Acid	Tryptophan Metabolism	27513	LC/MS Pos Early	100001034	2850	176.071	6505-45-9	802	780	C00954	HMDB00197
420	indoleacetylglutamine	0.980065	0.653502	0.000121888	0.398646	0.873479	0.00521834	0.99731	down	251	indoleacetylglutamine	Amino Acid	Tryptophan Metabolism	42087	LC/MS Neg	100001731	2535	302.115	NA	25200879	NA	NA	HMDB13240
421	indolelactate	1.04791	0.71334	0.442763	0.791193	0.896584	0.680761	0.99731	up	221	indolelactate	Amino Acid	Tryptophan Metabolism	18349	LC/MS Pos Early	100000463	2600	206.081	832-97-3	92904	83867	C02043	HMDB00671
422	indolepropionate	0.794492	0.414898	0.396453	0.545314	0.693681	0.635996	0.99731	down	224	indolepropionate	Amino Acid	Tryptophan Metabolism	32405	LC/MS Neg	100001083	2795	188.072	830-96-6	3744	3613	NA	HMDB02302
423	inosine	0.953967	0.252394	0.599354	0.0164648	0.530337	0.788019	0.805923	down	2903	inosine	Nucleotide	Purine Metabolism, (Hypo)Xanthine/Inosine containing	1123	LC/MS Neg	361	1602.1	267.073	58-63-9	6021	21241953	C00294	HMDB00195
424	isobutyrylcarnitine (C4)	1.03471	0.80907	0.970278	0.0164619	0.933287	0.978759	0.805923	up	315	isobutyrylcarnitine (C4)	Amino Acid	Leucine, Isoleucine and Valine Metabolism	33441	LC/MS Pos Early	100001055	2810	232.154	25518-49-4	168379	NA	NA	HMDB00736
425	isobutyrylglycine	1.00616	0.871232	0.814287	0.469954	0.95487	0.912916	0.99731	up	316	isobutyrylglycine	Amino Acid	Leucine, Isoleucine and Valine Metabolism	35437	LC/MS Neg	100001590	1420	144.067	15926-18-8	10855600	9030891	NA	HMDB00730
426	isoeugenol sulfate	1.17486	0.476492	0.165985	0.721336	0.746436	0.408992	0.99731	up	3607	isoeugenol sulfate	Xenobiotics	Food Component/Plant	48997	LC/MS Neg	100006089	3893	243.033	NA	NA	NA	NA	NA
427	isoleucine	1.1876	0.000777038	0.0574427	0.316812	0.00857735	0.238474	0.99731	up	297	isoleucine	Amino Acid	Leucine, Isoleucine and Valine Metabolism	1125	LC/MS Pos Early	376	2800	132.102	73-32-5	6306	769	C00407	HMDB00172
428	isoleucylglycine	1.10855	0.907311	0.0781996	0.275712	0.965075	0.269207	0.99731	up	630	isoleucylglycine	Peptide	Dipeptide	40008	LC/MS Neg	100003169	1992	187.109	868-28-0	342532	303621	NA	NA
429	isovalerate	1.16717	0.304206	0.00342716	0.913429	0.586256	0.0416629	0.99731	up	273	isovalerate	Amino Acid	Leucine, Isoleucine and Valine Metabolism	44656	LC/MS Neg	100000708	1564	101.061	503-74-2	10430	10001	C08262	HMDB00718
430	isovalerylcarnitine (C5)	1.06619	0.395415	0.00515385	0.351073	0.67759	0.0526923	0.99731	up	277	isovalerylcarnitine (C5)	Amino Acid	Leucine, Isoleucine and Valine Metabolism	34407	LC/MS Pos Early	100001393	3085	246.17	31023-24-2	6426851	4932271	NA	HMDB00688
431	isovalerylglycine	1.19446	0.400285	0.146627	0.380822	0.682078	0.374568	0.99731	up	275	isovalerylglycine	Amino Acid	Leucine, Isoleucine and Valine Metabolism	35107	LC/MS Neg	100001452	1950	158.082	16284-60-9	546304	475516	NA	HMDB00678
432	kynurenate	0.972505	0.726678	0.188108	0.128129	0.903957	0.42667	0.99731	down	229	kynurenate	Amino Acid	Tryptophan Metabolism	1417	LC/MS Neg	98	2224	188.035	492-27-3	3845	3712	C01717	HMDB00715
433	kynurenine	0.914155	0.0801664	0.506354	0.260835	0.269356	0.728682	0.99731	down	228	kynurenine	Amino Acid	Tryptophan Metabolism	15140	LC/MS Pos Early	100000265	2739	209.092	2922-83-0	161166	141580	C00328	HMDB00684
434	lactate	0.967924	0.666652	0.081063	0.152236	0.8765	0.272197	0.99731	down	896	lactate	Carbohydrate	Glycolysis, Gluconeogenesis, and Pyruvate Metabolism	527	LC/MS Neg	482	681.6	89.0244	79-33-4	612	592	C00186	HMDB00190
435	lactosyl-N-nervonoyl-sphingosine (d18:1/24:1)*	1.00373	0.824577	0.537316	0.790186	0.9379	0.751146	0.99731	up	2066	lactosyl-N-nervonoyl-sphingosine (d18:1/24:1)*	Lipid	Sphingolipid Metabolism	57370	LC/MS Pos Late	100015620	3778	972.735	NA	NA	24846896	NA	NA
436	lactosyl-N-palmitoyl-sphingosine (d18:1/16:0)	0.999326	0.920855	0.770485	0.556213	0.973434	0.887029	0.99731	down	2064	lactosyl-N-palmitoyl-sphingosine (d18:1/16:0)	Lipid	Sphingolipid Metabolism	53010	LC/MS Pos Late	100009030	2527	862.625	4201-62-1	NA	NA	NA	NA
437	laurate (12:0)	0.959637	0.547177	0.216521	0.948585	0.792423	0.471555	0.99731	down	1100	laurate (12:0)	Lipid	Medium Chain Fatty Acid	1645	LC/MS Neg	181	5300	199.17	143-07-7	3893	3756	C02679	HMDB00638
438	laurylcarnitine (C12)	0.68379	0.000109665	0.0786007	0.0345686	0.00187802	0.269207	0.845695	down	1338	laurylcarnitine (C12)	Lipid	Fatty Acid Metabolism(Acyl Carnitine)	34534	LC/MS Pos Late	100001392	1235	344.28	25518-54-1	10427569	8602997	NA	HMDB02250
439	leucine	1.10173	0.0662368	0.0119547	0.370996	0.238801	0.0880533	0.99731	up	266	leucine	Amino Acid	Leucine, Isoleucine and Valine Metabolism	60	LC/MS Pos Early	397	2864	132.102	61-90-5	6106	5880	C00123	HMDB00687
440	lignoceroyl sphingomyelin (d18:1/24:0)	1.03077	0.394817	0.0936874	0.737623	0.67759	0.301072	0.99731	up	2028	lignoceroyl sphingomyelin (d18:1/24:0)	Lipid	Sphingolipid Metabolism	57330	LC/MS Pos Late	100006298	3437	815.7	60037-60-7	NA	24846875	NA	NA
441	lignoceroylcarnitine (C24)*	1.01209	0.773657	0.12704	0.898432	0.924203	0.353749	0.99731	up	1368	lignoceroylcarnitine (C24)*	Lipid	Fatty Acid Metabolism(Acyl Carnitine)	57515	LC/MS Pos Late	100015834	1603	512.467	NA	NA	NA	NA	NA
442	linoleate (18:2n6)	0.938118	0.132283	0.287325	0.958665	0.366857	0.539938	0.99731	down	1147	linoleate (18:2n6)	Lipid	Polyunsaturated Fatty Acid (n3 and n6)	1105	LC/MS Neg	180	5535	279.233	60-33-3	5280450	4444105	C01595	HMDB00673
443	linolenate [alpha or gamma; (18:3n3 or 6)]	0.981804	0.453153	0.674523	0.918506	0.726954	0.848072	0.99731	down	1149	linolenate [alpha or gamma; (18:3n3 or 6)]	Lipid	Polyunsaturated Fatty Acid (n3 and n6)	34035	LC/MS Neg	100001337	5450	277.217	NA	5280934	4444437	C06426	HMDB03073
444	linoleoyl ethanolamide	0.923296	0.148975	0.725751	0.785803	0.394007	0.873416	0.99731	down	1530	linoleoyl ethanolamide	Lipid	Endocannabinoid	52608	LC/MS Neg	100006726	6150	322.275	68171-52-8	5283446	4446566	NA	HMDB12252
445	linoleoyl-arachidonoyl-glycerol (18:2/20:4) [1]*	1.18469	0.0539285	0.000279378	0.154056	0.205228	0.00816203	0.99731	up	1974	linoleoyl-arachidonoyl-glycerol (18:2/20:4) [1]*	Lipid	Diacylglycerol	54955	LC/MS Pos Late	100010922	2566	658.541	NA	NA	NA	NA	NA
446	linoleoyl-arachidonoyl-glycerol (18:2/20:4) [2]*	1.21929	0.0671523	0.000414202	0.46224	0.23958	0.00978373	0.99731	up	1975	linoleoyl-arachidonoyl-glycerol (18:2/20:4) [2]*	Lipid	Diacylglycerol	54956	LC/MS Pos Late	100010923	2624	658.541	NA	NA	NA	NA	NA
447	linoleoyl-docosahexaenoyl-glycerol (18:2/22:6) [1]*	0.822123	0.262779	0.361228	0.443008	0.547123	0.606473	0.99731	down	1980	linoleoyl-docosahexaenoyl-glycerol (18:2/22:6) [1]*	Lipid	Diacylglycerol	54949	LC/MS Pos Late	100010928	2417	682.541	NA	NA	NA	NA	NA
448	linoleoyl-linolenoyl-glycerol (18:2/18:3) [1]*	1.45445	0.00746055	0.66282	0.780177	0.0460404	0.842727	0.99731	up	1978	linoleoyl-linolenoyl-glycerol (18:2/18:3) [1]*	Lipid	Diacylglycerol	54963	LC/MS Pos Late	100010926	2426	632.525	NA	NA	NA	NA	NA
449	linoleoyl-linolenoyl-glycerol (18:2/18:3) [2]*	1.2663	0.111184	0.344658	0.908564	0.325475	0.595399	0.99731	up	1979	linoleoyl-linolenoyl-glycerol (18:2/18:3) [2]*	Lipid	Diacylglycerol	54964	LC/MS Pos Late	100010927	2478	632.525	NA	NA	NA	NA	NA
450	linoleoyl-linoleoyl-glycerol (18:2/18:2) [1]*	1.18655	0.0932424	0.337378	0.683818	0.294337	0.594098	0.99731	up	1976	linoleoyl-linoleoyl-glycerol (18:2/18:2) [1]*	Lipid	Diacylglycerol	54968	LC/MS Pos Late	100010941	2689	634.541	NA	NA	NA	NA	NA
451	linoleoylcarnitine (C18:2)*	0.847845	0.0148839	0.564983	0.803705	0.0755219	0.767884	0.99731	down	1344	linoleoylcarnitine (C18:2)*	Lipid	Fatty Acid Metabolism(Acyl Carnitine)	46223	LC/MS Pos Late	100003151	1430	424.342	36816-10-1	6450015	4952667	NA	HMDB06469
452	linoleoylcholine*	1.06758	0.984042	0.122306	0.406564	0.992807	0.34346	0.99731	up	2376	linoleoylcholine*	Lipid	Fatty Acid Metabolism (Acyl Choline)	57463	LC/MS Pos Late	100015760	1388	366.337	NA	NA	NA	NA	NA
453	lysine	0.967643	0.374451	0.735218	0.752384	0.656152	0.873416	0.99731	down	82	lysine	Amino Acid	Lysine Metabolism	1301	LC/MS Pos Early	407	2850	147.113	56-87-1	5962	5747	C00047	HMDB00182
454	malate	1.1353	0.15276	0.669919	0.0435511	0.397873	0.846669	0.939024	up	1077	malate	Energy	TCA Cycle	1303	LC/MS Neg	409	615.6	133.014	6915-15-7	525	510	C00149	HMDB00156
455	maleate	0.757742	0.392857	0.994174	0.528926	0.67759	0.995627	0.99731	down	1236	maleate	Lipid	Fatty Acid, Dicarboxylate	20676	LC/MS Polar	100000707	2510	115.004	110-16-7	444266	392248	C01384	HMDB00176
456	mannitol/sorbitol	5.76165	9.70522e-17	0.00775961	0.710689	6.64808e-14	0.0696208	0.99731	up	990	mannitol/sorbitol	Carbohydrate	Fructose, Mannose and Galactose Metabolism	46142	LC/MS Polar	100001740	2260	181.072	NA	5780	440	C01507	HMDB00247
457	mannose	0.715996	5.58579e-05	0.603333	0.128639	0.00109322	0.790216	0.99731	down	991	mannose	Carbohydrate	Fructose, Mannose and Galactose Metabolism	48153	LC/MS Polar	803	2200	225.062	3458-28-4	18950	141983	C00159	HMDB00169
458	margarate (17:0)	0.886349	0.185626	0.222818	0.217542	0.443044	0.476972	0.99731	down	1109	margarate (17:0)	Lipid	Long Chain Fatty Acid	1121	LC/MS Neg	891	5731	269.249	506-12-7	10465	10033	NA	HMDB02259
459	margaroylcarnitine*	0.960554	0.544792	0.718649	0.864237	0.792319	0.873416	0.99731	down	1369	margaroylcarnitine*	Lipid	Fatty Acid Metabolism(Acyl Carnitine)	57512	LC/MS Pos Late	100004054	1424	414.358	106182-29-0	NA	NA	NA	NA
460	mead acid (20:3n9)	1.07331	0.0115515	0.0244745	0.578255	0.0648586	0.137419	0.99731	up	1158	mead acid (20:3n9)	Lipid	Polyunsaturated Fatty Acid (n3 and n6)	35174	LC/MS Neg	100001472	5650	305.249	20590-32-3	5312531	4471956	NA	HMDB10378
461	metformin	0.951657	0.834798	0.118473	0.814851	0.939576	0.338174	0.99731	down	3828	metformin	Xenobiotics	Drug	38306	LC/MS Pos Early	100002405	2817	130.109	1115-70-4	4091	3949	C07151	HMDB01921
462	methionine	1.04761	0.538085	0.726727	0.38382	0.790552	0.873416	0.99731	up	330	methionine	Amino Acid	Methionine, Cysteine, SAM and Taurine Metabolism	1302	LC/MS Pos Early	415	2526	150.058	63-68-3	6137	5907	C00073	HMDB00696
463	methionine sulfone	1.06262	0.603686	0.188823	0.467626	0.835978	0.426878	0.99731	up	334	methionine sulfone	Amino Acid	Methionine, Cysteine, SAM and Taurine Metabolism	44878	LC/MS Pos Early	100004635	1250	182.048	820-10-0	69961	63154	NA	NA
464	methionine sulfoxide	1.19296	0.00474718	0.264529	0.368827	0.0321695	0.523263	0.99731	up	335	methionine sulfoxide	Amino Acid	Methionine, Cysteine, SAM and Taurine Metabolism	18374	LC/MS Pos Early	100000039	1272	166.053	3226-65-1	158980	139840	C02989	HMDB02005
465	methyl glucopyranoside (alpha + beta)	1.14287	0.515548	0.856344	0.495577	0.777582	0.919522	0.99731	up	3569	methyl glucopyranoside (alpha + beta)	Xenobiotics	Food Component/Plant	46144	LC/MS Neg	100005864	1070	193.072	NA	NA	NA	NA	NA
466	methyl-4-hydroxybenzoate sulfate	0.77858	0.851217	0.0212351	0.839747	0.946565	0.128726	0.99731	down	3213	methyl-4-hydroxybenzoate sulfate	Xenobiotics	Benzoate Metabolism	48429	LC/MS Neg	100006116	2873	230.997	NA	NA	NA	NA	NA
467	methylmalonate (MMA)	0.624568	0.371289	0.457232	0.520804	0.654287	0.691841	0.99731	down	1316	methylmalonate (MMA)	Lipid	Fatty Acid Metabolism (also BCAA Metabolism)	1496	LC/MS Polar	418	3078.4	117.019	516-05-2	487	473	C02170	HMDB00202
468	methylsuccinate	1.11519	0.162291	0.138744	0.945241	0.416364	0.363226	0.99731	up	289	methylsuccinate	Amino Acid	Leucine, Isoleucine and Valine Metabolism	15745	LC/MS Polar	2051	2800	131.035	498-21-5	10349	9922	NA	HMDB01844
469	myo-inositol	1.16745	0.000898183	0.245173	0.234136	0.00922395	0.504334	0.99731	up	1541	myo-inositol	Lipid	Inositol Metabolism	1124	LC/MS Polar	363	3506.3	225.062	87-89-8	892	10239179	C00137	HMDB00211
470	myristate (14:0)	1.01825	0.489052	0.217734	0.478416	0.756948	0.471987	0.99731	up	1103	myristate (14:0)	Lipid	Long Chain Fatty Acid	1365	LC/MS Neg	519	5440	227.202	544-63-8	11005	10539	C06424	HMDB00806
471	myristoleate (14:1n5)	0.740289	0.0070646	0.307693	0.25027	0.0446365	0.561814	0.99731	down	1104	myristoleate (14:1n5)	Lipid	Long Chain Fatty Acid	32418	LC/MS Neg	100001198	5346.9	225.186	544-64-9	5281119	4444564	C08322	HMDB02000
472	myristoleoylcarnitine (C14:1)*	0.653847	8.34098e-05	0.250741	0.158744	0.0015871	0.512583	0.99731	down	1348	myristoleoylcarnitine (C14:1)*	Lipid	Fatty Acid Metabolism(Acyl Carnitine)	48182	LC/MS Pos Late	100006051	1316	370.295	889848-55-9	NA	NA	NA	NA
473	myristoyl dihydrosphingomyelin (d18:0/14:0)*	1.01652	0.653807	0.134701	0.85306	0.873479	0.361843	0.99731	up	2021	myristoyl dihydrosphingomyelin (d18:0/14:0)*	Lipid	Sphingolipid Metabolism	57365	LC/MS Pos Late	100009038	2060	677.559	NA	NA	24846886	NA	NA
474	myristoylcarnitine (C14)	0.874711	0.0998543	0.176322	0.459164	0.304001	0.415023	0.99731	down	1339	myristoylcarnitine (C14)	Lipid	Fatty Acid Metabolism(Acyl Carnitine)	33952	LC/MS Pos Late	100001270	1350	372.311	18822-89-4	53477791	4932274	NA	HMDB05066
475	N-(2-furoyl)glycine	0.260544	0.0879163	0.758636	0.997662	0.284069	0.883786	0.997662	down	3489	N-(2-furoyl)glycine	Xenobiotics	Food Component/Plant	31536	LC/MS Neg	100001086	1525.8	168.03	5657-19-2;5657-19-2	21863	20549	NA	HMDB00439
476	N-acetyl-3-methylhistidine*	1.08859	0.449066	0.318952	0.0645507	0.72209	0.571943	0.99731	up	65	N-acetyl-3-methylhistidine*	Amino Acid	Histidine Metabolism	43256	LC/MS Neg	100002204	1360	210.088	37841-04-6	193270	19993498	NA	NA
477	N-acetyl-aspartyl-glutamate (NAAG)	1.12762	0.165702	0.44324	0.804134	0.42291	0.680761	0.99731	up	46	N-acetyl-aspartyl-glutamate (NAAG)	Amino Acid	Glutamate Metabolism	35665	LC/MS Pos Early	100001612	1035	305.098	3106-85-2	5255	5065	C12270	HMDB01067
478	N-acetyl-beta-alanine	0.890198	0.0287813	0.788428	0.788265	0.129141	0.895552	0.99731	down	3009	N-acetyl-beta-alanine	Nucleotide	Pyrimidine Metabolism, Uracil containing	37432	LC/MS Neg	100002102	773	130.051	3025-95-4	76406	68881	C01073	NA
479	N-acetylalanine	0.961076	0.0998307	0.117656	0.578451	0.304001	0.338174	0.99731	down	29	N-acetylalanine	Amino Acid	Alanine and Aspartate Metabolism	1585	LC/MS Neg	1110	861.2	130.051	97-69-8	88064	79449	C02847	HMDB00766
480	N-acetylalliin	1.02469	0.97408	0.698353	0.692157	0.989022	0.868189	0.99731	up	3373	N-acetylalliin	Xenobiotics	Food Component/Plant	45404	LC/MS Neg	100005367	1467	218.049	NA	NA	NA	NA	NA
481	N-acetylarginine	1.03408	0.783369	0.128849	0.427705	0.93026	0.355894	0.99731	up	379	N-acetylarginine	Amino Acid	Urea cycle; Arginine and Proline Metabolism	33953	LC/MS Pos Early	100001266	2245	217.13	155-84-0	67427	60752	C02562	HMDB04620
482	N-acetylaspartate (NAA)	1.04935	0.823537	0.856416	0.410318	0.9379	0.919522	0.99731	up	35	N-acetylaspartate (NAA)	Amino Acid	Alanine and Aspartate Metabolism	22185	LC/MS Polar	100000787	3143	174.041	997-55-7;997-55-7	65065	58576	C01042	HMDB00812
483	N-acetylcarnosine	1.09516	0.229865	0.0695908	0.708826	0.504066	0.26091	0.99731	up	458	N-acetylcarnosine	Peptide	Dipeptide Derivative	43488	LC/MS Neg	100004046	1235	267.11	56353-15-2	9903482	8079136	NA	HMDB12881
484	N-acetylcitrulline	1.29158	0.158766	0.00838836	0.520706	0.409583	0.0718254	0.99731	up	394	N-acetylcitrulline	Amino Acid	Urea cycle; Arginine and Proline Metabolism	48434	LC/MS Neg	100001577	940	216.099	33965-42-3	656979	571213	C15532	HMDB00856
485	N-acetylglucosamine/N-acetylgalactosamine	1.02043	0.86077	0.183376	0.988492	0.950644	0.420401	0.99731	up	1061	N-acetylglucosamine/N-acetylgalactosamine	Carbohydrate	Aminosugar Metabolism	46539	LC/MS Pos Early	100006435	715	222.097	NA	NA	NA	NA	NA
486	N-acetylglucosaminylasparagine	1.05142	0.91934	0.016569	0.26505	0.973335	0.111245	0.99731	up	1058	N-acetylglucosaminylasparagine	Carbohydrate	Aminosugar Metabolism	48149	LC/MS Pos Early	1215	1212	336.14	2776-93-4	123826	21403014	C04540	HMDB00489
487	N-acetylglutamate	1.35981	1.28335e-05	0.104294	0.505792	0.000349036	0.314721	0.99731	up	44	N-acetylglutamate	Amino Acid	Glutamate Metabolism	15720	LC/MS Polar	100000282	3106	188.056	1430871	70914	1266066	C00624	HMDB01138
488	N-acetylglutamine	1.14238	0.441018	0.309203	0.96564	0.714179	0.561814	0.99731	up	45	N-acetylglutamine	Amino Acid	Glutamate Metabolism	33943	LC/MS Polar	100001253	2140	187.072	2490-97-3	182230	158492	C02716	HMDB06029
489	N-acetylglycine	0.955544	0.412886	0.287651	0.0895274	0.693681	0.539938	0.99731	down	2	N-acetylglycine	Amino Acid	Glycine, Serine and Threonine Metabolism	27710	LC/MS Neg	100001006	731	116.035	543-24-8	10972	10507	NA	HMDB00532
490	N-acetylhistidine	1.09894	0.371559	0.00676482	0.914759	0.654287	0.0661986	0.99731	up	62	N-acetylhistidine	Amino Acid	Histidine Metabolism	33946	LC/MS Polar	100001293	2088	196.073	39145-52-3	75619	68142	C02997	HMDB32055
491	N-acetylisoleucine	1.14724	0.00715097	0.0337549	0.437845	0.0446365	0.169171	0.99731	up	299	N-acetylisoleucine	Amino Acid	Leucine, Isoleucine and Valine Metabolism	33967	LC/MS Neg	100001276	2325	172.098	3077-46-1	2802421	2081100	NA	NA
492	N-acetylkynurenine (2)	1.27229	0.565316	0.345071	0.665552	0.810128	0.595399	0.99731	up	260	N-acetylkynurenine (2)	Amino Acid	Tryptophan Metabolism	48757	LC/MS Neg	100006378	2378	249.088	NA	NA	NA	NA	NA
493	N-acetylleucine	1.2116	0.0047902	0.0130473	0.684113	0.0321695	0.0935964	0.99731	up	267	N-acetylleucine	Amino Acid	Leucine, Isoleucine and Valine Metabolism	1587	LC/MS Neg	1082	2400	172.098	1188-21-2	70912	64075	C02710	HMDB11756
494	N-acetylmethionine	1.07188	0.0613707	0.296095	0.576777	0.225624	0.551155	0.99731	up	331	N-acetylmethionine	Amino Acid	Methionine, Cysteine, SAM and Taurine Metabolism	1589	LC/MS Neg	1083	1787	190.054	65-82-7	448580	395338	C02712	HMDB11745
495	N-acetylneuraminate	0.987611	0.622453	0.824596	0.429522	0.845075	0.915727	0.99731	down	1047	N-acetylneuraminate	Carbohydrate	Aminosugar Metabolism	32377	LC/MS Pos Early	1162	660	310.113	131-48-6	439197	10292217	C00270	HMDB00230
496	N-acetylphenylalanine	1.08226	0.345019	0.0913049	0.235229	0.620311	0.297828	0.99731	up	111	N-acetylphenylalanine	Amino Acid	Phenylalanine and Tyrosine Metabolism	33950	LC/MS Neg	100001256	2597	206.082	2018-61-3	74839	67404	C03519	HMDB00512
497	N-acetylputrescine	1.06575	0.538602	0.659656	0.550502	0.790552	0.841461	0.99731	up	414	N-acetylputrescine	Amino Acid	Polyamine Metabolism	37496	LC/MS Pos Early	192	2230	131.118	18233-70-0	122356	109095	C02714	HMDB02064
498	N-acetylserine	1.04597	0.365606	0.587296	0.950858	0.648808	0.781161	0.99731	up	10	N-acetylserine	Amino Acid	Glycine, Serine and Threonine Metabolism	37076	LC/MS Polar	100001851	2000	146.046	97-14-3	65249	58744	NA	HMDB02931
499	N-acetyltaurine	1.26989	0.0206314	0.596418	0.0229601	0.0988285	0.785666	0.805923	up	359	N-acetyltaurine	Amino Acid	Methionine, Cysteine, SAM and Taurine Metabolism	48187	LC/MS Neg	100005466	800	166.018	NA	159864	140553	NA	NA
500	N-acetylthreonine	1.00052	0.895411	0.923958	0.586688	0.964214	0.957506	0.99731	up	16	N-acetylthreonine	Amino Acid	Glycine, Serine and Threonine Metabolism	33939	LC/MS Neg	100001274	821.6	160.062	17093-74-2	152204	3841173	NA	NA
501	N-acetyltryptophan	1.01685	0.971937	0.357516	0.606796	0.989022	0.604688	0.99731	up	218	N-acetyltryptophan	Amino Acid	Tryptophan Metabolism	33959	LC/MS Neg	100001254	2630	245.093	1218-34-4	700653	610602	C03137	HMDB13713
502	N-acetyltyrosine	1.03027	0.49447	0.884835	0.73253	0.761151	0.93248	0.99731	up	124	N-acetyltyrosine	Amino Acid	Phenylalanine and Tyrosine Metabolism	32390	LC/MS Neg	100001104	1680	222.077	537-55-3	68310	61606	NA	HMDB00866
503	N-acetylvaline	0.998064	0.984111	0.473976	0.747138	0.992807	0.698222	0.99731	down	313	N-acetylvaline	Amino Acid	Leucine, Isoleucine and Valine Metabolism	1591	LC/MS Neg	1084	1704	158.082	96-81-1	66789	60154	NA	HMDB11757
504	N-behenoyl-sphingadienine (d18:2/22:0)*	0.881972	0.168547	0.543869	0.745205	0.42291	0.753788	0.99731	down	2013	N-behenoyl-sphingadienine (d18:2/22:0)*	Lipid	Sphingolipid Metabolism	57372	LC/MS Pos Late	100015624	3911	620.598	NA	NA	NA	NA	NA
505	N-delta-acetylornithine	1.14767	0.0816552	0.00570865	0.579187	0.271523	0.0575062	0.99731	up	382	N-delta-acetylornithine	Amino Acid	Urea cycle; Arginine and Proline Metabolism	43249	LC/MS Neg	100004523	858	173.093	NA	9920500	8096135	NA	NA
506	N-formylmethionine	1.03216	0.338075	0.300508	0.875861	0.611032	0.556347	0.99731	up	332	N-formylmethionine	Amino Acid	Methionine, Cysteine, SAM and Taurine Metabolism	2829	LC/MS Neg	194	1543.8	176.039	4289-98-9	439750	388809	C03145	HMDB01015
507	N-formylphenylalanine	1.25504	0.222714	0.00130976	0.339911	0.495321	0.0256338	0.99731	up	202	N-formylphenylalanine	Amino Acid	Phenylalanine and Tyrosine Metabolism	48433	LC/MS Neg	100006056	2360	192.067	13200-85-6	759256	663938	NA	NA
508	N-methylpipecolate	0.884767	0.231061	0.197009	0.529693	0.504066	0.441016	0.99731	down	4122	N-methylpipecolate	Xenobiotics	Chemical	47101	LC/MS Pos Early	100005383	1932	144.102	41447-17-0	11862129;11286529	9461516	NA	NA
509	N-methylproline	1.11544	0.974583	0.760939	0.808342	0.989022	0.884892	0.99731	up	386	N-methylproline	Amino Acid	Urea cycle; Arginine and Proline Metabolism	37431	LC/MS Pos Early	100001956	1335	130.086	475-11-6	557	541	NA	NA
510	N-oleoyltaurine	0.625955	0.000257983	0.0295207	0.313846	0.00401633	0.156752	0.99731	down	1526	N-oleoyltaurine	Lipid	Endocannabinoid	39732	LC/MS Neg	100003119	5610	388.253	52514-04-2	6437033	4941625	NA	NA
511	N-palmitoyl-sphinganine (d18:0/16:0)	1.49887	1.56902e-08	0.00032612	0.813897	1.34347e-06	0.00816203	0.99731	up	2011	N-palmitoyl-sphinganine (d18:0/16:0)	Lipid	Sphingolipid Metabolism	52604	LC/MS Pos Late	100009028	3090	540.535	5966-29-0	5283572	4446685	NA	HMDB11760
512	N-palmitoyl-sphingosine (d18:1/16:0)	1.098	0.026486	0.00973368	0.687951	0.123421	0.0813119	0.99731	up	2050	N-palmitoyl-sphingosine (d18:1/16:0)	Lipid	Sphingolipid Metabolism	44877	LC/MS Pos Late	1518	2893	538.519	24696-26-2	5283564	4446677	NA	HMDB04949
513	N-palmitoylglycine	0.835318	0.000801387	0.125209	0.311514	0.00857735	0.350075	0.99731	down	1323	N-palmitoylglycine	Lipid	Fatty Acid Metabolism(Acyl Glycine)	42092	LC/MS Neg	100003686	5580	312.254	2441-41-0	151008	133100	NA	NA
514	N-palmitoyltaurine	0.71754	0.00561594	0.0544484	0.0597536	0.0366373	0.231659	0.99731	down	1528	N-palmitoyltaurine	Lipid	Endocannabinoid	39835	LC/MS Neg	100003239	5560	362.237	83982-06-3	NA	14435932	NA	NA
515	N-stearoyltaurine	0.667734	0.000351785	0.00012058	0.646188	0.00502027	0.00521834	0.99731	down	1527	N-stearoyltaurine	Lipid	Endocannabinoid	39730	LC/MS Neg	100003240	5782	390.268	63155-80-6	168274	147194	NA	NA
516	N1-Methyl-2-pyridone-5-carboxamide	0.897307	0.272569	0.176387	0.711872	0.559011	0.415023	0.99731	down	3064	N1-Methyl-2-pyridone-5-carboxamide	Cofactors and Vitamins	Nicotinate and Nicotinamide Metabolism	40469	LC/MS Neg	100001468	1668	151.051	701-44-0	69698	62899	C05842	HMDB04193
517	N1-methyladenosine	0.93445	0.0986234	0.143974	0.6257	0.302946	0.372159	0.99731	down	2931	N1-methyladenosine	Nucleotide	Purine Metabolism, Adenine containing	15650	LC/MS Pos Early	1242	2120	282.12	15763-06-1	27476	4573813	C02494	HMDB03331
518	N1-methylinosine	0.99369	0.95419	0.118093	0.936621	0.982888	0.338174	0.99731	down	2909	N1-methylinosine	Nucleotide	Purine Metabolism, (Hypo)Xanthine/Inosine containing	48351	LC/MS Pos Early	100001409	1430	283.104	20245-33-4	65095	513976	NA	HMDB02721
519	N2,N2-dimethylguanosine	0.915568	0.177016	0.0511303	0.974375	0.431595	0.224522	0.99731	down	2967	N2,N2-dimethylguanosine	Nucleotide	Purine Metabolism, Guanine containing	35137	LC/MS Neg	100001412	2220	310.116	2140-67-2	92919	83878	NA	HMDB04824
520	N4-acetylcytidine	0.950806	0.666268	0.0365233	0.856458	0.8765	0.176136	0.99731	down	3021	N4-acetylcytidine	Nucleotide	Pyrimidine Metabolism, Cytidine containing	35130	LC/MS Neg	100001413	2040	284.089	3768-18-1	107461	96702	NA	HMDB05923
521	N6,N6,N6-trimethyllysine	1.02453	0.320505	0.171657	0.000264774	0.598251	0.414031	0.18137	up	86	N6,N6,N6-trimethyllysine	Amino Acid	Lysine Metabolism	1498	LC/MS Pos Early	189	2825	189.16	23284-33-5	440120	140379	C03793	HMDB01325
522	N6-acetyllysine	1.19444	0.000738304	0.69499	0.22356	0.00829079	0.865579	0.99731	up	84	N6-acetyllysine	Amino Acid	Lysine Metabolism	36752	LC/MS Neg	100001734	1059	187.109	692-04-6	92832	83801	C02727	HMDB00206
523	N6-carbamoylthreonyladenosine	0.957898	0.230107	0.16698	0.319802	0.504066	0.40997	0.99731	down	2941	N6-carbamoylthreonyladenosine	Nucleotide	Purine Metabolism, Adenine containing	35157	LC/MS Neg	100001415	2164	411.127	24719-82-2	161466	141829	NA	HMDB41623
524	N6-methyladenosine	1.06875	0.889313	0.478875	0.730988	0.964214	0.703926	0.99731	up	2932	N6-methyladenosine	Nucleotide	Purine Metabolism, Adenine containing	37114	LC/MS Neg	213	2593	148.063	1867-73-8	102175	92307	NA	HMDB04044
525	N6-succinyladenosine	1.03724	0.677553	0.169328	0.342838	0.882365	0.412775	0.99731	up	2950	N6-succinyladenosine	Nucleotide	Purine Metabolism, Adenine containing	48130	LC/MS Neg	100001664	980	382.1	4542-23-8	NA	NA	NA	HMDB00912
526	naproxen	1.07569	0.704609	0.0699795	0.482589	0.894684	0.26091	0.99731	up	3841	naproxen	Xenobiotics	Drug	12122	LC/MS Neg	1384	4155	229.087	22204-53-1	156391	137720	C01517	HMDB01923
527	naringenin 7-glucuronide	0.581988	0.839147	0.0504412	0.612758	0.940779	0.224522	0.99731	down	3492	naringenin 7-glucuronide	Xenobiotics	Food Component/Plant	54924	LC/MS Neg	100010898	3144	447.093	NA	NA	NA	NA	NA
528	nonadecanoate (19:0)	1.05801	0.982597	0.196037	0.258441	0.992807	0.44028	0.99731	up	1119	nonadecanoate (19:0)	Lipid	Long Chain Fatty Acid	1356	LC/MS Neg	892	6068	297.28	646-30-0	12591	12071	C16535	HMDB00772
529	noroxycodone	1.06768	0.32227	0.171527	0.377814	0.598251	0.414031	0.99731	up	3933	noroxycodone	Xenobiotics	Drug	52363	LC/MS Pos Early	100006432	2930	302.139	52446-25-0	5489120	4590081	NA	HMDB41960
530	O-acetylhomoserine	5.21659	0.000160608	0.747494	0.00321702	0.00255852	0.879783	0.775274	up	21	O-acetylhomoserine	Amino Acid	Glycine, Serine and Threonine Metabolism	31539	LC/MS Polar	100001129	1850	160.062	7540-67-2	439389	388506	C01077	NA
531	o-cresol sulfate	1.34497	0.0864892	0.674743	0.801408	0.282119	0.848072	0.99731	up	149	o-cresol sulfate	Amino Acid	Phenylalanine and Tyrosine Metabolism	36845	LC/MS Neg	100001806	2796	187.007	NA	11615528	9790277	NA	NA
532	O-desmethyltramadol	1	NA	NA	NA	NA	NA	NA	down	3951	O-desmethyltramadol	Xenobiotics	Drug	53239	LC/MS Pos Early	100006382	3045	250.18	73986-53-5	NA	NA	NA	NA
533	O-desmethyltramadol glucuronide	1	NA	NA	NA	NA	NA	NA	down	3935	O-desmethyltramadol glucuronide	Xenobiotics	Drug	52357	LC/MS Pos Early	100006383	2741	426.212	383891-39-2	NA	28467711	NA	NA
534	O-methylcatechol sulfate	0.848524	0.730724	0.272244	0.942317	0.903957	0.528292	0.99731	down	3185	O-methylcatechol sulfate	Xenobiotics	Benzoate Metabolism	46111	LC/MS Neg	100004208	2344	203.002	NA	22473	21078	NA	NA
535	O-sulfo-L-tyrosine	0.944228	0.472634	0.407673	0.809288	0.744414	0.646425	0.99731	down	4016	O-sulfo-L-tyrosine	Xenobiotics	Chemical	45413	LC/MS Neg	100005384	990	260.023	NA	514186	448617	NA	NA
536	octadecanedioate	0.946337	0.289109	0.847122	0.52401	0.575697	0.919522	0.99731	down	1249	octadecanedioate	Lipid	Fatty Acid, Dicarboxylate	36754	LC/MS Neg	100001615	5043	313.238	871-70-5	70095	63283	NA	HMDB00782
537	octanoylcarnitine (C8)	0.621762	1.29327e-05	0.136643	0.0206764	0.000349036	0.363226	0.805923	down	1333	octanoylcarnitine (C8)	Lipid	Fatty Acid Metabolism(Acyl Carnitine)	33936	LC/MS Pos Late	100001247	950	288.217	3671-77-0	123701	110274	C02838	HMDB00791
538	oleate/vaccenate (18:1)	0.8102	0.0306489	0.132259	0.495618	0.13458	0.36004	0.99731	down	1137	oleate/vaccenate (18:1)	Lipid	Long Chain Fatty Acid	52285	LC/MS Neg	100008930	5655	281.249	NA	NA	NA	NA	NA
539	oleoyl ethanolamide	0.781845	0.00869985	0.728105	0.808626	0.0518208	0.873416	0.99731	down	1515	oleoyl ethanolamide	Lipid	Endocannabinoid	38102	LC/MS Neg	1137	6450	324.291	11-58-0;111-58-0	5283454	4446574	NA	HMDB02088
540	oleoyl-arachidonoyl-glycerol (18:1/20:4) [1]*	1.13347	0.119245	4.62976e-05	0.595157	0.341768	0.00377475	0.99731	up	1972	oleoyl-arachidonoyl-glycerol (18:1/20:4) [1]*	Lipid	Diacylglycerol	54960	LC/MS Pos Late	100010936	2907	660.556	NA	NA	NA	NA	NA
541	oleoyl-arachidonoyl-glycerol (18:1/20:4) [2]*	1.1195	0.195006	4.95953e-05	0.848345	0.4559	0.00377475	0.99731	up	1973	oleoyl-arachidonoyl-glycerol (18:1/20:4) [2]*	Lipid	Diacylglycerol	54961	LC/MS Pos Late	100010937	2990	660.556	NA	NA	NA	NA	NA
542	oleoyl-linoleoyl-glycerol (18:1/18:2) [1]	1.1173	0.15905	0.0107104	0.985295	0.409583	0.082434	0.99731	up	1968	oleoyl-linoleoyl-glycerol (18:1/18:2) [1]	Lipid	Diacylglycerol	46798	LC/MS Pos Late	100002989	3115	636.556	106292-55-1	NA	23975985	NA	NA
543	oleoyl-linoleoyl-glycerol (18:1/18:2) [2]	1.08635	0.291117	0.0102544	0.595495	0.576344	0.0818622	0.99731	up	1969	oleoyl-linoleoyl-glycerol (18:1/18:2) [2]	Lipid	Diacylglycerol	46799	LC/MS Pos Late	100002990	3223	636.556	104346-53-4	NA	NA	NA	NA
544	oleoyl-oleoyl-glycerol (18:1/18:1) [1]*	1.06924	0.613181	0.00802926	0.868488	0.842859	0.0696208	0.99731	up	2004	oleoyl-oleoyl-glycerol (18:1/18:1) [1]*	Lipid	Diacylglycerol	54945	LC/MS Pos Late	100010918	3571	638.572	NA	NA	NA	NA	NA
545	oleoylcarnitine (C18:1)	0.845944	0.0124286	0.0525039	0.55669	0.0675682	0.224782	0.99731	down	1346	oleoylcarnitine (C18:1)	Lipid	Fatty Acid Metabolism(Acyl Carnitine)	35160	LC/MS Pos Late	100001501	1423	426.358	38677-66-6	6441392;53477789	21403150	NA	HMDB05065
546	oleoylcholine	0.996935	0.826466	0.0516196	0.159517	0.9379	0.224522	0.99731	down	2375	oleoylcholine	Lipid	Fatty Acid Metabolism (Acyl Choline)	53260	LC/MS Pos Late	100009331	1449	368.352	NA	NA	NA	NA	NA
547	omeprazole	1	NA	NA	NA	NA	NA	NA	down	3852	omeprazole	Xenobiotics	Drug	38600	LC/MS Neg	100002725	4673	344.107	73590-58-6	4594	4433	C07324	HMDB01913
548	ornithine	1.06142	0.150397	0.591982	0.712339	0.39551	0.782534	0.99731	up	369	ornithine	Amino Acid	Urea cycle; Arginine and Proline Metabolism	1493	LC/MS Pos Early	444	2800	133.097	3184-13-2	6262	6026	C00077	HMDB03374
549	orotate	0.91163	0.517631	0.0030969	0.485992	0.777582	0.0400259	0.99731	down	2979	orotate	Nucleotide	Pyrimidine Metabolism, Orotate containing	1505	LC/MS Polar	445	1638.1	155.01	50887-69-9	967	942	C00295	HMDB00226
550	orotidine	1.09003	0.251505	0.722995	0.551467	0.530095	0.873416	0.99731	up	2981	orotidine	Nucleotide	Pyrimidine Metabolism, Orotate containing	35172	LC/MS Polar	100001416	2250	287.052	314-50-1	92751	83729	C01103	HMDB00788
551	oxalate (ethanedioate)	1.03272	0.551544	0.266597	0.626004	0.797062	0.523263	0.99731	up	3084	oxalate (ethanedioate)	Cofactors and Vitamins	Ascorbate and Aldarate Metabolism	20694	LC/MS Neg	100000841	603	88.988	144-62-7	971	946	C00209	HMDB02329
552	p-cresol sulfate	0.944646	0.583577	0.430595	0.958355	0.822532	0.667325	0.99731	down	142	p-cresol sulfate	Amino Acid	Phenylalanine and Tyrosine Metabolism	36103	LC/MS Neg	100001315	2890	187.007	3233-57-7	4615423	3806480	C01468	HMDB11635
553	p-cresol-glucuronide*	0.821372	0.613995	0.545948	0.449963	0.842859	0.753981	0.99731	down	200	p-cresol-glucuronide*	Amino Acid	Phenylalanine and Tyrosine Metabolism	48841	LC/MS Neg	100006191	2420	283.082	17680-99-8	154035	135751	NA	HMDB11686
554	palmitate (16:0)	0.940669	0.121286	0.0779657	0.663505	0.343866	0.269207	0.99731	down	1106	palmitate (16:0)	Lipid	Long Chain Fatty Acid	1336	LC/MS Neg	424	5618	255.233	1957-10-03	985	960	C00249	HMDB00220
555	palmitoleate (16:1n7)	0.816	0.0125336	0.147641	0.360613	0.0676025	0.374568	0.99731	down	1107	palmitoleate (16:1n7)	Lipid	Long Chain Fatty Acid	33447	LC/MS Neg	452	5475	253.217	373-49-9	445638	393216	C08362	HMDB03229
556	palmitoleoyl-arachidonoyl-glycerol (16:1/20:4) [2]*	0.890992	0.426095	0.00203094	0.354661	0.702237	0.0339316	0.99731	down	2007	palmitoleoyl-arachidonoyl-glycerol (16:1/20:4) [2]*	Lipid	Diacylglycerol	57406	LC/MS Pos Late	100015681	2528	632.525	NA	NA	NA	NA	NA
557	palmitoleoyl-linoleoyl-glycerol (16:1/18:2) [1]*	1.17585	0.182128	0.00161993	0.640336	0.442402	0.0299906	0.99731	up	1985	palmitoleoyl-linoleoyl-glycerol (16:1/18:2) [1]*	Lipid	Diacylglycerol	54967	LC/MS Pos Late	100010930	2664	608.525	NA	NA	NA	NA	NA
558	palmitoleoylcarnitine (C16:1)*	0.738367	0.00085012	0.156713	0.238281	0.00895895	0.393218	0.99731	down	1342	palmitoleoylcarnitine (C16:1)*	Lipid	Fatty Acid Metabolism(Acyl Carnitine)	53223	LC/MS Pos Late	100009406	1357	398.326	NA	NA	28639183	NA	NA
559	palmitoyl dihydrosphingomyelin (d18:0/16:0)*	0.99287	0.936011	0.329783	0.948935	0.978159	0.583724	0.99731	down	2022	palmitoyl dihydrosphingomyelin (d18:0/16:0)*	Lipid	Sphingolipid Metabolism	52434	LC/MS Pos Late	100008954	2290	705.591	NA	9939965	8115586	NA	NA
560	palmitoyl sphingomyelin (d18:1/16:0)	0.988971	0.693004	0.914493	0.904798	0.891619	0.953467	0.99731	down	2024	palmitoyl sphingomyelin (d18:1/16:0)	Lipid	Sphingolipid Metabolism	37506	LC/MS Pos Late	100002107	2168	703.575	6254-89-3	9939941	8115562	NA	NA
561	palmitoyl-arachidonoyl-glycerol (16:0/20:4) [1]*	1.48134	0.0116756	0.00303015	0.692131	0.0650229	0.0400259	0.99731	up	1983	palmitoyl-arachidonoyl-glycerol (16:0/20:4) [1]*	Lipid	Diacylglycerol	54957	LC/MS Pos Late	100010924	2916	634.541	NA	NA	NA	NA	NA
562	palmitoyl-arachidonoyl-glycerol (16:0/20:4) [2]*	1.55208	0.000310064	2.60126e-05	0.465708	0.00451902	0.00356373	0.99731	up	1984	palmitoyl-arachidonoyl-glycerol (16:0/20:4) [2]*	Lipid	Diacylglycerol	54958	LC/MS Pos Late	100010925	3015	634.541	NA	NA	NA	NA	NA
563	palmitoyl-linoleoyl-glycerol (16:0/18:2) [1]*	1.37698	0.000398799	0.00033363	0.125835	0.00525341	0.00816203	0.99731	up	1998	palmitoyl-linoleoyl-glycerol (16:0/18:2) [1]*	Lipid	Diacylglycerol	52633	LC/MS Pos Late	100009052	3080	610.541	NA	9543695	7822645	NA	HMDB05207,HMDB07103
564	palmitoyl-linoleoyl-glycerol (16:0/18:2) [2]*	1.34478	0.00101879	0.000950997	0.391502	0.0101141	0.0197404	0.99731	up	1999	palmitoyl-linoleoyl-glycerol (16:0/18:2) [2]*	Lipid	Diacylglycerol	52634	LC/MS Pos Late	100009055	3197	610.541	NA	NA	NA	NA	NA
565	palmitoyl-oleoyl-glycerol (16:0/18:1) [2]*	1.38597	0.00383859	0.00349239	0.81184	0.0279727	0.0416629	0.99731	up	1992	palmitoyl-oleoyl-glycerol (16:0/18:1) [2]*	Lipid	Diacylglycerol	54942	LC/MS Pos Late	100010917	3695	612.556	NA	NA	NA	NA	NA
566	palmitoylcarnitine (C16)	0.943176	0.273579	0.00439246	0.864077	0.559408	0.0462898	0.99731	down	1341	palmitoylcarnitine (C16)	Lipid	Fatty Acid Metabolism(Acyl Carnitine)	44681	LC/MS Pos Late	100000776	1425	400.342	6865-14-1	461	448	C02990	HMDB00222
567	palmitoylcholine	0.995744	0.939604	0.047644	0.264621	0.978159	0.21795	0.99731	down	2373	palmitoylcholine	Lipid	Fatty Acid Metabolism (Acyl Choline)	52944	LC/MS Pos Late	100009233	1482	342.337	NA	151731	133731	NA	NA
568	pantothenate	0.98446	0.97744	0.0792404	0.474424	0.990453	0.269868	0.99731	down	3070	pantothenate	Cofactors and Vitamins	Pantothenate and CoA Metabolism	1508	LC/MS Neg	1024	1498.7	218.103	137-08-6	6613	6361	C00864	HMDB00210
569	paraxanthine	1.1951	0.30789	0.456453	0.496196	0.587478	0.691841	0.99731	up	3220	paraxanthine	Xenobiotics	Xanthine Metabolism	18254	LC/MS Neg	100000453	2279	179.057	611-59-6	4687	4525	C13747	HMDB01860
570	pentadecanoate (15:0)	1.01102	0.623012	0.379278	0.838321	0.845075	0.623035	0.99731	up	1105	pentadecanoate (15:0)	Lipid	Long Chain Fatty Acid	1361	LC/MS Neg	980	5521	241.217	1002-84-2;10002-84-2	13849	13249	C16537	HMDB00826
571	phenol sulfate	0.975867	0.826163	0.00178603	0.903361	0.9379	0.0313701	0.99731	down	139	phenol sulfate	Amino Acid	Phenylalanine and Tyrosine Metabolism	32553	LC/MS Neg	100001510	2156	172.991	937-34-8	74426	67018	C02180	HMDB60015
572	phenylacetylcarnitine	0.971555	0.731083	0.383052	0.602596	0.903957	0.627729	0.99731	down	865	phenylacetylcarnitine	Peptide	Acetylated Peptides	48425	LC/MS Pos Early	100006108	3092	280.154	287108-21-8	NA	NA	NA	NA
573	phenylacetylglutamate	0.929716	0.514217	0.676153	0.493742	0.777582	0.848287	0.99731	down	867	phenylacetylglutamate	Peptide	Acetylated Peptides	52925	LC/MS Neg	100009045	1630	264.088	NA	11579826	9754592	NA	HMDB59772
574	phenylacetylglutamine	0.974844	0.741097	0.511118	0.711927	0.907659	0.731349	0.99731	down	868	phenylacetylglutamine	Peptide	Acetylated Peptides	35126	LC/MS Pos Early	100001417	2145	265.118	28047-15-6	92258	270643	C04148	HMDB06344
575	phenylalanine	1.0994	0.0160711	0.0147498	0.657193	0.079773	0.101566	0.99731	up	110	phenylalanine	Amino Acid	Phenylalanine and Tyrosine Metabolism	64	LC/MS Pos Early	460	2878	166.086	63-91-2	6140	5910	C00079	HMDB00159
576	phenyllactate (PLA)	1.78981	1.04474e-05	0.58428	0.0780156	0.00031115	0.780709	0.99731	up	115	phenyllactate (PLA)	Amino Acid	Phenylalanine and Tyrosine Metabolism	22130	LC/MS Neg	100000774	2208	165.056	828-01-3	3848	3715	C05607	HMDB00779
577	phenylpyruvate	1.03633	0.634499	0.74119	0.805495	0.857262	0.876254	0.99731	up	114	phenylpyruvate	Amino Acid	Phenylalanine and Tyrosine Metabolism	566	LC/MS Polar	241	845	163.04	156-06-9	997	972	C00166	HMDB00205
578	phosphate	1.16217	1.7831e-07	0.0297486	0.0563151	8.81819e-06	0.156752	0.99731	up	1091	phosphate	Energy	Oxidative Phosphorylation	42109	LC/MS Pos Early	461	576	98.9842	7664-38-2	1061	1032	C00009	HMDB01429
579	phosphoethanolamine	1.09064	0.134571	0.717527	0.5345	0.36985	0.873416	0.99731	up	1576	phosphoethanolamine	Lipid	Phospholipid Metabolism	1600	LC/MS Pos Early	1026	700	142.026	1071-23-4	1015	990	C00346	HMDB00224
580	pipecolate	0.950102	0.993806	0.611295	0.915353	0.99535	0.796079	0.99731	down	100	pipecolate	Amino Acid	Lysine Metabolism	1444	LC/MS Pos Early	1025	2200	130.086	4043-87-2	849	826	C00408	HMDB00070
581	piperine	1.13873	0.369227	0.226158	0.90327	0.653541	0.478143	0.99731	up	3513	piperine	Xenobiotics	Food Component/Plant	33935	LC/MS Pos Late	100001267	1168	286.144	94-62-2	638024	553590	C03882	HMDB29377
582	pregn steroid monosulfate*	0.926105	0.398251	0.39464	0.675009	0.680305	0.635996	0.99731	down	2174	pregn steroid monosulfate*	Lipid	Steroid	32619	LC/MS Neg	100002067	5000	397.205	1247-64-9	NA	13465233	NA	NA
583	pregnanediol-3-glucuronide	0.815085	0.173002	0.575127	0.44114	0.42937	0.774493	0.99731	down	2175	pregnanediol-3-glucuronide	Lipid	Steroid	40708	LC/MS Neg	100003470	5145	495.296	1852-49-9	123796	110346	NA	NA
584	pregnanolone/allopregnanolone sulfate	1.07415	0.425441	0.92257	0.264974	0.702237	0.957506	0.99731	up	2261	pregnanolone/allopregnanolone sulfate	Lipid	Steroid	48394	LC/MS Neg	100006173	5160	397.205	NA	NA	NA	NA	NA
585	pregnen-diol disulfate*	1.08464	0.534751	0.401898	0.813922	0.790552	0.640848	0.99731	up	2173	pregnen-diol disulfate*	Lipid	Steroid	32562	LC/MS Neg	100001993	3868	238.077	NA	NA	NA	NA	NA
586	pregnenolone sulfate	0.89453	0.394894	0.183504	0.694773	0.67759	0.420401	0.99731	down	2146	pregnenolone sulfate	Lipid	Steroid	38170	LC/MS Neg	100002129	5100	395.19	1247-64-9	105074	94802	NA	HMDB00774
587	pro-hydroxy-pro	0.978274	0.579562	0.110536	0.0251117	0.820248	0.32778	0.805923	down	390	pro-hydroxy-pro	Amino Acid	Urea cycle; Arginine and Proline Metabolism	35127	LC/MS Pos Early	100001167	2128	229.118	18684-24-7	11673055	9847785	NA	HMDB06695
588	proline	1.18273	0.000456338	0.306199	0.539574	0.00575615	0.561491	0.99731	up	370	proline	Amino Acid	Urea cycle; Arginine and Proline Metabolism	1898	LC/MS Pos Early	480	1603	116.071	147-85-3	145742	128566	C00148	HMDB00162
589	prolylglycine	1.95732	2.28748e-08	0.012304	0.667807	1.56692e-06	0.0896618	0.99731	up	717	prolylglycine	Peptide	Dipeptide	40703	LC/MS Pos Early	100003674	2136	173.092	2578-57-6	7408076;6426709	4932143	NA	NA
590	propionylcarnitine (C3)	1.0316	0.795868	0.0731946	0.178626	0.933287	0.26113	0.99731	up	1313	propionylcarnitine (C3)	Lipid	Fatty Acid Metabolism (also BCAA Metabolism)	32452	LC/MS Pos Early	100001162	2590	218.139	17298-37-2	107738	96904	C03017	HMDB00824
591	propionylglycine	0.886277	0.47936	0.741852	0.625099	0.746436	0.876254	0.99731	down	1314	propionylglycine	Lipid	Fatty Acid Metabolism (also BCAA Metabolism)	31932	LC/MS Neg	100001150	960	130.051	21709-90-0	98681	89122	NA	HMDB00783
592	propyl 4-hydroxybenzoate sulfate	0.65387	0.510247	0.714799	0.650198	0.776709	0.873416	0.99731	down	3215	propyl 4-hydroxybenzoate sulfate	Xenobiotics	Benzoate Metabolism	48460	LC/MS Neg	100006264	3971	259.028	162338-10-5	NA	NA	NA	NA
593	pseudouridine	0.998186	0.953623	0.727043	0.599028	0.982888	0.873416	0.99731	down	2993	pseudouridine	Nucleotide	Pyrimidine Metabolism, Uracil containing	33442	LC/MS Neg	821	1100	243.062	1445-07-4	15047	21403010	C02067	HMDB00767
594	pyridoxate	0.664181	0.150698	0.37567	0.619811	0.39551	0.6196	0.99731	down	3151	pyridoxate	Cofactors and Vitamins	Vitamin B6 Metabolism	31555	LC/MS Neg	100001121	2185	182.046	82-82-6	6723	6467	C00847	HMDB00017
595	pyroglutamine*	1.03847	0.686977	0.175276	0.994699	0.886715	0.415023	0.99731	up	54	pyroglutamine*	Amino Acid	Glutamate Metabolism	46225	LC/MS Pos Early	100001540	1900	129.066	2353-44-8	134508	118562	NA	NA
596	pyrraline	2.20754	1.77008e-09	0.561971	0.0809682	2.02084e-07	0.765309	0.99731	up	3597	pyrraline	Xenobiotics	Food Component/Plant	48428	LC/MS Neg	100001767	2304	253.119	74509-14-1	NA	19980286	NA	NA
597	pyruvate	0.915657	0.197979	0.522413	0.778938	0.459801	0.739365	0.99731	down	895	pyruvate	Carbohydrate	Glycolysis, Gluconeogenesis, and Pyruvate Metabolism	42582	LC/MS Neg	823	732.4	87.0088	127-17-3	1060	96901	C00022	HMDB00243
598	quinate	1.17725	0.377	0.850696	0.237047	0.658788	0.919522	0.99731	up	3523	quinate	Xenobiotics	Food Component/Plant	18335	LC/MS Polar	100000442	2432.9	191.056	77-95-2	6508	10246715	C00296	HMDB03072
599	quinolinate	1.05792	0.753784	0.787866	0.724491	0.916282	0.895552	0.99731	up	3041	quinolinate	Cofactors and Vitamins	Nicotinate and Nicotinamide Metabolism	1899	LC/MS Pos Early	182	845	168.029	89-00-9	1066	1037	C03722	HMDB00232
600	retinol (Vitamin A)	0.991115	0.842511	0.1036	0.692443	0.941469	0.314009	0.99731	down	3141	retinol (Vitamin A)	Cofactors and Vitamins	Vitamin A Metabolism	1806	LC/MS Pos Late	498	1636	269.226	68-26-8	445354	393012	C00473	HMDB00305
601	ribitol	1.20952	0.00230924	0.933605	0.01394	0.0190187	0.962204	0.805923	up	914	ribitol	Carbohydrate	Pentose Metabolism	15772	LC/MS Polar	100000406	1789.6	151.061	488-81-3	6912	10254628	C00474	HMDB00508
602	ribonate	1.09866	0.235468	0.548269	0.403778	0.508819	0.754146	0.99731	up	915	ribonate	Carbohydrate	Pentose Metabolism	27731	LC/MS Polar	100001007	2425	165.04	1255190	5460677	4574162	C01685	HMDB00867
603	S-(3-hydroxypropyl)mercapturic acid (HPMA)	2.15818	0.00478447	0.0306929	0.0729756	0.0321695	0.160493	0.99731	up	4063	S-(3-hydroxypropyl)mercapturic acid (HPMA)	Xenobiotics	Chemical	44552	LC/MS Neg	100004568	1576	220.065	23127-40-4	3371179	2616726	NA	NA
604	S-1-pyrroline-5-carboxylate	1.51018	0.00066569	0.658077	0.621049	0.00772877	0.841013	0.99731	up	60	S-1-pyrroline-5-carboxylate	Amino Acid	Glutamate Metabolism	42370	LC/MS Pos Early	35	1528	114.055	2906-39-0	1196	10140206	C04322	HMDB01301
605	S-adenosylhomocysteine (SAH)	1.08836	0.463209	0.810696	0.70408	0.736191	0.91209	0.99731	up	338	S-adenosylhomocysteine (SAH)	Amino Acid	Methionine, Cysteine, SAM and Taurine Metabolism	42382	LC/MS Neg	197	1832.4	383.114	979-92-0	439155	16788012	C00021	HMDB00939
606	S-allylcysteine	1.06011	0.339502	0.413171	0.614617	0.611998	0.652125	0.99731	up	3531	S-allylcysteine	Xenobiotics	Food Component/Plant	43239	LC/MS Pos Early	100004509	2690	162.058	21593-77-1	98280	88744	NA	NA
607	S-methylcysteine	0.929204	0.80177	0.070729	0.757823	0.933287	0.26091	0.99731	down	350	S-methylcysteine	Amino Acid	Methionine, Cysteine, SAM and Taurine Metabolism	39592	LC/MS Neg	100002749	880	134.028	1187-84-4	24417	22826	NA	HMDB02108
608	saccharin	0.719182	0.54641	0.879076	0.92288	0.792423	0.927838	0.99731	down	3528	saccharin	Xenobiotics	Food Component/Plant	21151	LC/MS Neg	100000870	1999.7	181.992	1981-07-02	5143	4959	D01085	HMDB29723
609	salicylate	0.445006	0.898056	0.91449	0.288647	0.964214	0.953467	0.99731	down	3881	salicylate	Xenobiotics	Drug	1515	LC/MS Polar	501	802	137.024	69-72-7	338	331	C00805	HMDB01895
610	salicyluric glucuronide*	1.20068	0.423794	0.789875	0.571387	0.702237	0.895552	0.99731	up	3699	salicyluric glucuronide*	Xenobiotics	Drug	33384	LC/MS Neg	100001332	1463	370.078	NA	NA	21403117	NA	NA
611	sarcosine	0.90286	0.090287	0.176915	0.436789	0.287548	0.415023	0.99731	down	4	sarcosine	Amino Acid	Glycine, Serine and Threonine Metabolism	1516	LC/MS Pos Early	1023	1280	90.055	107-97-1	1088	1057	C00213	HMDB00271
612	sebacate (decanedioate)	1.24779	0.121482	0.640314	0.608142	0.343866	0.826018	0.99731	up	1243	sebacate (decanedioate)	Lipid	Fatty Acid, Dicarboxylate	32398	LC/MS Neg	100001211	1788	201.113	111-20-6	5192	5004	C08277	HMDB00792
613	serine	1.02642	0.708761	0.0136775	0.739262	0.895166	0.0965889	0.99731	up	9	serine	Amino Acid	Glycine, Serine and Threonine Metabolism	1648	LC/MS Pos Early	503	1239	106.05	56-45-1	5951	5736	C00065	HMDB00187
614	sphinganine	1.12316	0.221659	0.566713	0.892266	0.494582	0.768296	0.99731	up	2008	sphinganine	Lipid	Sphingolipid Metabolism	17769	LC/MS Pos Late	313	1413	302.305	3102-56-5	3126	3014	C00836	HMDB00269
615	sphinganine-1-phosphate	1.06659	0.374533	0.427091	0.245774	0.656152	0.664904	0.99731	up	2009	sphinganine-1-phosphate	Lipid	Sphingolipid Metabolism	52605	LC/MS Pos Late	100001876	1431	382.272	19794-97-9	520	505	NA	HMDB01383
616	sphingomyelin (d17:2/16:0, d18:2/15:0)*	1.0278	0.638767	0.0324877	0.317079	0.861329	0.166075	0.99731	up	2077	sphingomyelin (d17:2/16:0, d18:2/15:0)*	Lipid	Sphingolipid Metabolism	57483	LC/MS Pos Late	100015793	1837	687.544	NA	NA	NA	NA	NA
617	sphingomyelin (d18:0/18:0, d19:0/17:0)*	1.03626	0.881987	0.0118025	0.438148	0.96204	0.0878774	0.99731	up	2076	sphingomyelin (d18:0/18:0, d19:0/17:0)*	Lipid	Sphingolipid Metabolism	57473	LC/MS Pos Late	100009027	2362	733.622	NA	NA	24846878	NA	NA
618	sphingomyelin (d18:0/20:0, d16:0/22:0)*	0.995548	0.89726	0.00710561	0.328702	0.964214	0.0666759	0.99731	down	2075	sphingomyelin (d18:0/20:0, d16:0/22:0)*	Lipid	Sphingolipid Metabolism	57476	LC/MS Pos Late	100015786	2600	761.653	NA	NA	NA	NA	NA
619	sphingomyelin (d18:1/14:0, d16:1/16:0)*	1.03237	0.426468	0.241689	0.688556	0.702237	0.500172	0.99731	up	2030	sphingomyelin (d18:1/14:0, d16:1/16:0)*	Lipid	Sphingolipid Metabolism	42463	LC/MS Pos Late	100004328	1998	675.544	NA	11433862	9608732	NA	NA
620	sphingomyelin (d18:1/15:0, d16:1/17:0)*	1.01914	0.619601	0.449367	0.717829	0.844551	0.68556	0.99731	up	2032	sphingomyelin (d18:1/15:0, d16:1/17:0)*	Lipid	Sphingolipid Metabolism	52433	LC/MS Pos Late	100006314	2082	689.559	121999-58-4	NA	28532779	NA	NA
621	sphingomyelin (d18:1/17:0, d17:1/18:0, d19:1/16:0)	0.998126	0.927794	0.130997	0.897983	0.978159	0.36004	0.99731	down	2034	sphingomyelin (d18:1/17:0, d17:1/18:0, d19:1/16:0)	Lipid	Sphingolipid Metabolism	52615	LC/MS Pos Late	100008920	2312	717.591	121999-64-2	NA	NA	NA	NA
622	sphingomyelin (d18:1/18:1, d18:2/18:0)	0.994418	0.904871	0.0261973	0.945437	0.965075	0.144719	0.99731	down	2035	sphingomyelin (d18:1/18:1, d18:2/18:0)	Lipid	Sphingolipid Metabolism	37529	LC/MS Pos Late	100002106	2167	729.591	108392-10-5	6443882	4947837	NA	NA
623	sphingomyelin (d18:1/19:0, d19:1/18:0)*	1.00528	0.993897	0.836795	0.962878	0.99535	0.919522	0.99731	up	2079	sphingomyelin (d18:1/19:0, d19:1/18:0)*	Lipid	Sphingolipid Metabolism	57475	LC/MS Pos Late	100015787	2330	745.622	NA	NA	NA	NA	NA
624	sphingomyelin (d18:1/20:0, d16:1/22:0)*	0.996313	0.863868	0.113536	0.402106	0.950644	0.331115	0.99731	down	2036	sphingomyelin (d18:1/20:0, d16:1/22:0)*	Lipid	Sphingolipid Metabolism	48490	LC/MS Pos Late	100006290	2685	759.638	NA	NA	23113477	NA	NA
625	sphingomyelin (d18:1/20:1, d18:2/20:0)*	0.969607	0.529257	0.340925	0.596963	0.788616	0.594266	0.99731	down	2037	sphingomyelin (d18:1/20:1, d18:2/20:0)*	Lipid	Sphingolipid Metabolism	48491	LC/MS Pos Late	100006292	2383	757.622	222403-67-0	NA	NA	NA	NA
626	sphingomyelin (d18:1/20:2, d18:2/20:1, d16:1/22:2)*	0.9988	0.904174	0.855602	0.94728	0.965075	0.919522	0.99731	down	2069	sphingomyelin (d18:1/20:2, d18:2/20:1, d16:1/22:2)*	Lipid	Sphingolipid Metabolism	57481	LC/MS Pos Late	100006293	2039	755.606	NA	NA	NA	NA	NA
627	sphingomyelin (d18:1/21:0, d17:1/22:0, d16:1/23:0)*	1.01764	0.70468	0.341862	0.692382	0.894684	0.594266	0.99731	up	2038	sphingomyelin (d18:1/21:0, d17:1/22:0, d16:1/23:0)*	Lipid	Sphingolipid Metabolism	52495	LC/MS Pos Late	100009025	2793	773.653	NA	NA	NA	NA	NA
628	sphingomyelin (d18:1/22:1, d18:2/22:0, d16:1/24:1)*	1.00294	0.947349	0.0937844	0.447627	0.982888	0.301072	0.99731	up	2039	sphingomyelin (d18:1/22:1, d18:2/22:0, d16:1/24:1)*	Lipid	Sphingolipid Metabolism	48493	LC/MS Pos Late	100006295	2666	785.653	NA	NA	29368329	NA	NA
629	sphingomyelin (d18:1/22:2, d18:2/22:1, d16:1/24:2)*	1.00879	0.675811	0.925921	0.815183	0.882365	0.95809	0.99731	up	2074	sphingomyelin (d18:1/22:2, d18:2/22:1, d16:1/24:2)*	Lipid	Sphingolipid Metabolism	57477	LC/MS Pos Late	100006296	2209	783.637	NA	NA	NA	NA	NA
630	sphingomyelin (d18:1/24:1, d18:2/24:0)*	1.00234	0.885466	0.305947	0.32942	0.964214	0.561491	0.99731	up	2041	sphingomyelin (d18:1/24:1, d18:2/24:0)*	Lipid	Sphingolipid Metabolism	47153	LC/MS Pos Late	100005986	3033	813.684	94359-13-4	NA	24846874	NA	NA
631	sphingomyelin (d18:1/25:0, d19:0/24:1, d20:1/23:0, d19:1/24:0)*	0.96122	0.531884	0.282329	0.877344	0.788616	0.539938	0.99731	down	2073	sphingomyelin (d18:1/25:0, d19:0/24:1, d20:1/23:0, d19:1/24:0)*	Lipid	Sphingolipid Metabolism	57478	LC/MS Pos Late	100015792	3220	829.716	NA	NA	24846885	NA	NA
632	sphingomyelin (d18:2/14:0, d18:1/14:1)*	1.05416	0.224382	0.00299634	0.851803	0.497416	0.0400259	0.99731	up	2031	sphingomyelin (d18:2/14:0, d18:1/14:1)*	Lipid	Sphingolipid Metabolism	47154	LC/MS Pos Late	100005985	1860	673.528	NA	NA	NA	NA	NA
633	sphingomyelin (d18:2/16:0, d18:1/16:1)*	1.01944	0.5384	0.0112351	0.650564	0.790552	0.0845721	0.99731	up	2033	sphingomyelin (d18:2/16:0, d18:1/16:1)*	Lipid	Sphingolipid Metabolism	42459	LC/MS Pos Late	100004329	2002	701.559	NA	NA	NA	NA	NA
634	sphingomyelin (d18:2/18:1)*	0.989651	0.840897	0.22554	0.64944	0.941201	0.478143	0.99731	down	2078	sphingomyelin (d18:2/18:1)*	Lipid	Sphingolipid Metabolism	57474	LC/MS Pos Late	100015788	1904	727.575	NA	NA	NA	NA	NA
635	sphingomyelin (d18:2/21:0, d16:2/23:0)*	1.01966	0.660529	0.147785	0.824352	0.873479	0.374568	0.99731	up	2068	sphingomyelin (d18:2/21:0, d16:2/23:0)*	Lipid	Sphingolipid Metabolism	57480	LC/MS Pos Late	100015790	2330	771.637	NA	NA	NA	NA	NA
636	sphingomyelin (d18:2/23:0, d18:1/23:1, d17:1/24:1)*	1.02524	0.459952	0.251427	0.838221	0.732715	0.512583	0.99731	up	2040	sphingomyelin (d18:2/23:0, d18:1/23:1, d17:1/24:1)*	Lipid	Sphingolipid Metabolism	52435	LC/MS Pos Late	100008956	2845	799.669	NA	NA	NA	NA	NA
637	sphingomyelin (d18:2/23:1)*	1.02972	0.435467	0.910255	0.978006	0.708539	0.951946	0.99731	up	2067	sphingomyelin (d18:2/23:1)*	Lipid	Sphingolipid Metabolism	57482	LC/MS Pos Late	100015791	2315	797.653	NA	NA	NA	NA	NA
638	sphingomyelin (d18:2/24:1, d18:1/24:2)*	1.01793	0.510072	0.547515	0.596635	0.776709	0.754146	0.99731	up	2042	sphingomyelin (d18:2/24:1, d18:1/24:2)*	Lipid	Sphingolipid Metabolism	52437	LC/MS Pos Late	100008957	2635	811.669	NA	NA	NA	NA	NA
639	sphingomyelin (d18:2/24:2)*	1.02756	0.43029	0.674436	0.741708	0.702918	0.848072	0.99731	up	2070	sphingomyelin (d18:2/24:2)*	Lipid	Sphingolipid Metabolism	57479	LC/MS Pos Late	100015789	2215	809.653	NA	NA	NA	NA	NA
640	sphingosine	1.06399	0.732722	0.451923	0.890575	0.90435	0.687928	0.99731	up	2046	sphingosine	Lipid	Sphingolipid Metabolism	17747	LC/MS Pos Late	297	1393	300.29	123-78-4	5353955	4510275	C00319	HMDB00252
641	sphingosine 1-phosphate	0.935192	0.07453	0.473263	0.839595	0.257844	0.698222	0.99731	down	2047	sphingosine 1-phosphate	Lipid	Sphingolipid Metabolism	34445	LC/MS Pos Late	100000626	1375	380.256	26993-30-6	5283560	4446673	C06124	HMDB00277
642	stachydrine	1.11905	0.829008	0.413108	0.657899	0.9379	0.652125	0.99731	up	3547	stachydrine	Xenobiotics	Food Component/Plant	34384	LC/MS Pos Early	100001296	1440	144.102	4136-37-2	115244	103115	C10172	HMDB04827
643	stearate (18:0)	0.979702	0.24385	0.0391279	0.373385	0.518749	0.18358	0.99731	down	1111	stearate (18:0)	Lipid	Long Chain Fatty Acid	1358	LC/MS Neg	439	5872	283.264	1957-11-04	5281	5091	C01530	HMDB00827
644	stearidonate (18:4n3)	0.738403	0.00371677	0.0722086	0.494559	0.0273762	0.26091	0.99731	down	1140	stearidonate (18:4n3)	Lipid	Polyunsaturated Fatty Acid (n3 and n6)	33969	LC/MS Neg	100001229	5395	275.202	111174-40-4	5312508	4471933	C16300	HMDB06547
645	stearoyl sphingomyelin (d18:1/18:0)	0.95907	0.332462	0.208932	0.342852	0.606632	0.457248	0.99731	down	2025	stearoyl sphingomyelin (d18:1/18:0)	Lipid	Sphingolipid Metabolism	19503	LC/MS Pos Late	1538	2400	731.606	85187-10-6;85187-10-6	6453725	4956085	C00550	HMDB01348
646	stearoylcarnitine (C18)	0.982774	0.603079	0.0734569	0.630642	0.835978	0.26113	0.99731	down	1343	stearoylcarnitine (C18)	Lipid	Fatty Acid Metabolism(Acyl Carnitine)	34409	LC/MS Pos Late	100001391	1485	428.373	18822-91-8	6426855	21233653	NA	HMDB00848
647	succinate	1.02084	0.803701	0.371032	0.562545	0.933287	0.618387	0.99731	up	1075	succinate	Energy	TCA Cycle	1437	LC/MS Polar	252	3149	117.019	110-15-6	1110	1078	C00042	HMDB00254
648	succinimide	0.977278	0.323817	0.113462	0.871771	0.599499	0.331115	0.99731	down	4115	succinimide	Xenobiotics	Chemical	41888	LC/MS Polar	100003696	2155	116.035	123-56-8	11439	10955	C07273	NA
649	succinylcarnitine (C4-DC)	1.22391	0.0544098	0.830738	0.601669	0.205916	0.915727	0.99731	up	1074	succinylcarnitine (C4-DC)	Energy	TCA Cycle	37058	LC/MS Pos Early	100001948	2291	262.129	256928-74-2	NA	NA	NA	NA
650	sulfate*	1.11733	9.84184e-05	4.80561e-05	0.593575	0.00172863	0.00377475	0.99731	up	4013	sulfate*	Xenobiotics	Chemical	46960	LC/MS Neg	100002528	616	96.9601	14808-79-8	1118	1086	C00059	HMDB01448
651	tartarate	1.73019	0.0969191	0.495775	0.256513	0.299696	0.722811	0.99731	up	3552	tartarate	Xenobiotics	Food Component/Plant	15336	LC/MS Neg	100000295	615.3	149.009	87-69-4;6106-24-7	444305	852	C00898	HMDB00956
652	tartronate (hydroxymalonate)	1.01196	0.711823	0.0388556	0.875352	0.896322	0.18358	0.99731	up	3650	tartronate (hydroxymalonate)	Xenobiotics	Bacterial/Fungal	20693	LC/MS Neg	100000840	610	118.999	80-69-3	45	44	C02287	HMDB35227
653	taurine	1.0527	0.563546	0.0349494	0.339748	0.809285	0.173481	0.99731	up	358	taurine	Amino Acid	Methionine, Cysteine, SAM and Taurine Metabolism	2125	LC/MS Neg	512	690	124.007	107-35-7	1123	1091	C00245	HMDB00251
654	taurochenodeoxycholate	1.39984	0.0196701	0.0688658	0.261679	0.0948875	0.26091	0.99731	up	2275	taurochenodeoxycholate	Lipid	Primary Bile Acid Metabolism	18494	LC/MS Neg	1629	5250	498.289	6009-98-9	387316	343282	C05465	HMDB00951
655	taurocholate	1.82272	0.103923	0.468945	0.429282	0.309511	0.693796	0.99731	up	2272	taurocholate	Lipid	Primary Bile Acid Metabolism	18497	LC/MS Neg	1648	5150	514.284	145-42-6	6675	NA	C05122	HMDB00036
656	taurocholenate sulfate	1.16431	0.113366	0.0105828	0.512087	0.330449	0.0823778	0.99731	up	2318	taurocholenate sulfate	Lipid	Secondary Bile Acid Metabolism	32807	LC/MS Neg	100001990	4750	279.614	NA	NA	NA	NA	NA
657	taurodeoxycholate	1.3669	0.189427	0.0720317	0.897172	0.450547	0.26091	0.99731	up	2290	taurodeoxycholate	Lipid	Secondary Bile Acid Metabolism	12261	LC/MS Neg	1668	5257.4	498.289	207737-97-1	2733768	2015539	C05463	HMDB00896
658	taurolithocholate 3-sulfate	1.21141	0.438214	0.0441524	0.992724	0.711319	0.204354	0.99731	up	2297	taurolithocholate 3-sulfate	Lipid	Secondary Bile Acid Metabolism	36850	LC/MS Neg	100001658	5026.7	280.622	64936-83-0	440071	389078	C03642	HMDB02580
659	tauroursodeoxycholate	1.37384	0.321601	0.0195217	0.297921	0.598251	0.123818	0.99731	up	2301	tauroursodeoxycholate	Lipid	Secondary Bile Acid Metabolism	39378	LC/MS Neg	100002912	5025	498.289	14605-22-2	9848818	24539842	NA	HMDB00874
660	tetradecanedioate	1.06737	0.93395	0.0617269	0.680128	0.978159	0.247268	0.99731	up	1247	tetradecanedioate	Lipid	Fatty Acid, Dicarboxylate	35669	LC/MS Neg	100001613	4000	257.176	821-38-5	13185	12630	NA	HMDB00872
661	theanine	0.575034	0.241025	0.238199	0.507764	0.515944	0.494443	0.99731	down	3553	theanine	Xenobiotics	Food Component/Plant	22206	LC/MS Pos Early	100000784	2180	175.108	3081-61-6	439378	388498	C01047	HMDB34365
662	theobromine	1.26219	0.194677	0.00297691	0.672015	0.4559	0.0400259	0.99731	up	3221	theobromine	Xenobiotics	Xanthine Metabolism	18392	LC/MS Pos Early	100000445	1600	181.072	83-67-0	5429	5236	C07480	HMDB02825
663	theophylline	1.22351	0.362266	0.390717	0.559613	0.646229	0.632722	0.99731	up	3222	theophylline	Xenobiotics	Xanthine Metabolism	18394	LC/MS Neg	100000437	2356.9	179.057	58-55-9	2153	2068	C07130	HMDB01889
664	thioproline	1.06908	0.0501308	0.699815	0.75851	0.195395	0.86843	0.99731	up	264	thioproline	Amino Acid	Tryptophan Metabolism	53231	LC/MS Pos Early	100009232	1250	134.027	34592-47-4	93176;6973609	84120	NA	NA
665	threonate	1.10999	0.19222	0.717245	0.704013	0.455608	0.873416	0.99731	up	3082	threonate	Cofactors and Vitamins	Ascorbate and Aldarate Metabolism	27738	LC/MS Polar	100001022	2384	135.03	70753-61-6	151152	133224	C01620	HMDB00943
666	threonine	0.995324	0.779979	0.655469	0.428669	0.929192	0.839245	0.99731	down	15	threonine	Amino Acid	Glycine, Serine and Threonine Metabolism	1284	LC/MS Pos Early	564	1514	120.066	72-19-5	6288	6051	C00188	HMDB00167
667	thymol sulfate	1.05865	0.328124	0.00248245	0.620505	0.604207	0.036967	0.99731	up	3555	thymol sulfate	Xenobiotics	Food Component/Plant	36095	LC/MS Neg	100001757	4410	229.054	89-83-8	NA	10709958	C09908	HMDB01878
668	thyroxine	1.02632	0.479463	0.228847	0.726757	0.746436	0.482339	0.99731	up	194	thyroxine	Amino Acid	Phenylalanine and Tyrosine Metabolism	2761	LC/MS Neg	1094	4808	775.679	51-48-9	5819	5614	C01829	HMDB01918
669	Tramadol	0.999931	0.318465	0.262934	0.262934	0.598251	0.523263	0.99731	down	3934	Tramadol	Xenobiotics	Drug	53241	LC/MS Pos Early	100006381	3288	264.196	27203-92-5	33741	31105	D08623,C07153	HMDB14339
670	trans-4-hydroxyproline	0.970236	0.799882	0.787062	0.133681	0.933287	0.895552	0.99731	down	388	trans-4-hydroxyproline	Amino Acid	Urea cycle; Arginine and Proline Metabolism	32306	LC/MS Pos Early	1001	1064	132.066	51-35-4	5810	5605	C01157	HMDB00725
671	trans-urocanate	0.986409	0.950279	0.0891994	0.14149	0.982888	0.293186	0.99731	down	68	trans-urocanate	Amino Acid	Histidine Metabolism	607	LC/MS Pos Early	537	2285	139.05	104-98-3	736715	643824	C00785	HMDB00301
672	tricosanoyl sphingomyelin (d18:1/23:0)*	1.00527	0.84419	0.0513123	0.516804	0.941808	0.224522	0.99731	up	2027	tricosanoyl sphingomyelin (d18:1/23:0)*	Lipid	Sphingolipid Metabolism	52436	LC/MS Pos Late	100008955	3200	801.684	NA	NA	NA	NA	NA
673	trigonelline (N'-methylnicotinate)	1.07987	0.152278	0.701373	0.207766	0.397873	0.86879	0.99731	up	3062	trigonelline (N'-methylnicotinate)	Cofactors and Vitamins	Nicotinate and Nicotinamide Metabolism	32401	LC/MS Pos Early	100001092	1388	138.055	535-83-1	5570	5369	C01004	HMDB00875
674	trimethylamine N-oxide	0.767481	0.144546	0.51872	0.0554027	0.389525	0.737185	0.99731	down	1580	trimethylamine N-oxide	Lipid	Phospholipid Metabolism	40406	LC/MS Pos Early	100003397	2100	76.0757	1184-78-7	1145	1113	C01104	HMDB00925
675	tryptophan	1.00235	0.969267	0.0963329	0.0744797	0.989022	0.303069	0.99731	up	217	tryptophan	Amino Acid	Tryptophan Metabolism	54	LC/MS Pos Early	565	2986	205.097	73-22-3	6305	6066	C00078	HMDB00929
676	tryptophan betaine	0.980305	0.860395	0.0330843	0.901909	0.950644	0.167872	0.99731	down	252	tryptophan betaine	Amino Acid	Tryptophan Metabolism	37097	LC/MS Pos Early	100001743	2673	247.144	20671-76-5	442106	390633	C09213	HMDB61115
677	tyramine O-sulfate	1.56541	0.00015927	0.375372	0.393829	0.00255852	0.6196	0.99731	up	201	tyramine O-sulfate	Amino Acid	Phenylalanine and Tyrosine Metabolism	48408	LC/MS Neg	100006092	1565	216.034	30223-92-8	153005	134849	NA	HMDB06409
678	tyrosine	1.05563	0.288414	0.790962	0.250226	0.575697	0.895552	0.99731	up	123	tyrosine	Amino Acid	Phenylalanine and Tyrosine Metabolism	1299	LC/MS Pos Early	815	2430	182.081	60-18-4	6057	5833	C00082	HMDB00158
679	umbelliferone sulfate	1.21747	0.134982	0.0296594	0.0438668	0.36985	0.156752	0.939024	up	3598	umbelliferone sulfate	Xenobiotics	Food Component/Plant	48674	LC/MS Neg	100006282	2442.8	240.981	69526-88-1	129659	114800	NA	NA
680	uracil	0.814059	0.166987	0.0015447	0.443602	0.42291	0.0293923	0.99731	down	2992	uracil	Nucleotide	Pyrimidine Metabolism, Uracil containing	605	LC/MS Neg	825	1086	111.02	66-22-8	1174	1141	C00106	HMDB00300
681	urate	1.01456	0.587082	0.0197834	0.360259	0.82408	0.124327	0.99731	up	2912	urate	Nucleotide	Purine Metabolism, (Hypo)Xanthine/Inosine containing	1604	LC/MS Neg	1134	757.1	167.021	69-93-2;120K5305	1175	NA	C00366	HMDB00289
682	urea	1.04614	0.220614	0.320202	0.0295226	0.493857	0.572685	0.805923	up	367	urea	Amino Acid	Urea cycle; Arginine and Proline Metabolism	1670	LC/MS Pos Early	533	700	121.072	57-13-6	1176	1143	C00086	HMDB00294
683	uridine	0.739686	9.25769e-08	0.00242967	0.926337	5.2846e-06	0.036967	0.99731	down	2991	uridine	Nucleotide	Pyrimidine Metabolism, Uracil containing	606	LC/MS Neg	535	1457.6	243.062	58-96-8	6029	5807	C00299	HMDB00296
684	ursodeoxycholate	1.03382	0.283203	0.584677	0.92856	0.569955	0.780709	0.99731	up	2299	ursodeoxycholate	Lipid	Secondary Bile Acid Metabolism	1605	LC/MS Neg	1135	5055	391.285	128-13-2	31401	29131	C07880	HMDB00946
685	valine	1.05812	0.156785	0.00428641	0.270918	0.40681	0.0462898	0.99731	up	312	valine	Amino Acid	Leucine, Isoleucine and Valine Metabolism	1649	LC/MS Pos Early	566	2479	118.086	72-18-4	6287	6050	C00183	HMDB00883
686	vanillactate	1.38573	0.000798462	0.375158	0.263084	0.00857735	0.6196	0.99731	up	154	vanillactate	Amino Acid	Phenylalanine and Tyrosine Metabolism	54910	LC/MS Neg	100006129	1625	211.061	2475-56-1	160637	141152	NA	HMDB00913
687	vanillic alcohol sulfate	0.582779	0.905677	0.0663251	0.0239186	0.965075	0.25814	0.805923	down	203	vanillic alcohol sulfate	Amino Acid	Phenylalanine and Tyrosine Metabolism	48733	LC/MS Neg	100006125	1808	233.013	754920-02-0	NA	NA	NA	NA
688	vanillylmandelate (VMA)	1.08643	0.988318	0.0237739	0.0852004	0.99535	0.135709	0.99731	up	155	vanillylmandelate (VMA)	Amino Acid	Phenylalanine and Tyrosine Metabolism	1567	LC/MS Neg	1111	941	197.046	1955-10-07	1245	1207	C05584	HMDB00291
689	venlafaxine	1.00042	0.318465	0.262934	0.262934	0.598251	0.523263	0.99731	up	3902	venlafaxine	Xenobiotics	Drug	38623	LC/MS Pos Late	100002807	848	278.211	93413-69-5	5656	5454	C07187	HMDB05016
690	xanthine	0.775522	0.000902197	0.728342	0.246729	0.00922395	0.873416	0.99731	down	2905	xanthine	Nucleotide	Purine Metabolism, (Hypo)Xanthine/Inosine containing	3147	LC/MS Polar	1004	2023	151.026	69-89-6	1188	1151	C00385	HMDB00292
691	xanthurenate	1.31639	0.011969	0.0200239	0.33432	0.0655902	0.124694	0.99731	up	235	xanthurenate	Amino Acid	Tryptophan Metabolism	15679	LC/MS Neg	100000015	1476	204.03	59-007	5699	5497	C02470	HMDB00881
692	ximenoylcarnitine (C26:1)*	1.01083	0.785615	0.168837	0.929918	0.93026	0.412775	0.99731	up	1372	ximenoylcarnitine (C26:1)*	Lipid	Fatty Acid Metabolism(Acyl Carnitine)	57517	LC/MS Pos Late	100015836	1607	538.483	NA	NA	NA	NA	NA
693	xylose	1.57947	0.209465	0.0519662	0.0582789	0.480275	0.224522	0.99731	up	919	xylose	Carbohydrate	Pentose Metabolism	15581	LC/MS Polar	826	1727	195.051	609-06-3	135191	85957	C00181	HMDB00098

## Sheet: Table S2
Table S2. Sensitivity analysis that only keep the male workers
	Compound	FC	p_expos	p_cir	p_inter	fdr_expos	fdr_cir	fdr_inter	trend	PATHWAY_SORTORDER	BIOCHEMICAL	SUPER_PATHWAY	SUB_PATHWAY	COMP_ID	PLATFORM	CHEMICAL_ID	RI	MASS	CAS	PUBCHEM	CHEMSPIDER	KEGG	HMDB_ID
1	1,2,3-benzenetriol sulfate (2)	0.410118	0.331887	0.267025	0.944278	0.620248	0.521842	0.99746	down	4131	1,2,3-benzenetriol sulfate (2)	Xenobiotics	Chemical	48762	LC/MS Neg	100006374	1709	204.981	NA	NA	NA	NA	NA
2	1,2-dilinoleoyl-GPC (18:2/18:2)	1.10257	0.0578658	0.000934674	0.745926	0.213947	0.0266382	0.99746	up	1677	1,2-dilinoleoyl-GPC (18:2/18:2)	Lipid	Phospholipid Metabolism	52603	LC/MS Pos Late	100008903	2006	782.569	998-06-1	5288075	4450312	NA	NA
3	1,2-dipalmitoyl-GPC (16:0/16:0)	1.09617	0.00856643	0.258507	0.381112	0.0509516	0.520194	0.99746	up	1582	1,2-dipalmitoyl-GPC (16:0/16:0)	Lipid	Phospholipid Metabolism	19130	LC/MS Pos Late	100000657	2365	734.569	63-89-8	452110	398235	NA	HMDB00564
4	1,2-dipalmitoyl-GPE (16:0/16:0)*	2.19333	2.41436e-11	0.831168	0.574866	5.50473e-09	0.919312	0.99746	up	1583	1,2-dipalmitoyl-GPE (16:0/16:0)*	Lipid	Phospholipid Metabolism	57341	LC/MS Pos Late	100009204	2498	692.522	NA	11802774;445468	393103	NA	NA
5	1,3,7-trimethylurate	0.678004	0.263819	0.354093	0.795335	0.545174	0.621809	0.99746	down	3228	1,3,7-trimethylurate	Xenobiotics	Xanthine Metabolism	34404	LC/MS Neg	100001397	1985	209.068	5415-44-1	79437	71754	C16361	HMDB02123
6	1,3-dimethylurate	1.23429	0.298014	0.512201	0.605359	0.59429	0.748256	0.99746	up	3225	1,3-dimethylurate	Xenobiotics	Xanthine Metabolism	32391	LC/MS Neg	100001106	1671.4	195.052	944-73-0	70346	63527	NA	HMDB01857
7	1,5-anhydroglucitol (1,5-AG)	1.03847	0.684247	0.135278	0.759167	0.890196	0.409634	0.99746	up	876	1,5-anhydroglucitol (1,5-AG)	Carbohydrate	Glycolysis, Gluconeogenesis, and Pyruvate Metabolism	20675	LC/MS Neg	100000580	802	163.061	154-58-5	64960	NA	C07326	HMDB02712
8	1,7-dimethylurate	1.38129	0.221617	0.661487	0.385704	0.498639	0.844137	0.99746	up	3226	1,7-dimethylurate	Xenobiotics	Xanthine Metabolism	34400	LC/MS Neg	100001399	1578.6	195.052	33868-03-0	91611	82720	C16356	HMDB11103
9	1-(1-enyl-oleoyl)-GPE (P-18:1)*	1.30173	0.42914	0.474051	0.625318	0.710731	0.715786	0.99746	up	1913	1-(1-enyl-oleoyl)-GPE (P-18:1)*	Lipid	Lysoplasmalogen	44621	LC/MS Pos Late	100005372	1566	464.314	NA	NA	NA	NA	NA
10	1-(1-enyl-palmitoyl)-2-arachidonoyl-GPC (P-16:0/20:4)*	0.989312	0.857928	0.998794	0.687805	0.950983	0.998794	0.99746	down	1899	1-(1-enyl-palmitoyl)-2-arachidonoyl-GPC (P-16:0/20:4)*	Lipid	Plasmalogen	52689	LC/MS Pos Late	100009014	2154	766.575	NA	NA	24767495	NA	NA
11	1-(1-enyl-palmitoyl)-2-arachidonoyl-GPE (P-16:0/20:4)*	0.97121	0.637026	0.141308	0.558079	0.869712	0.416309	0.99746	down	1891	1-(1-enyl-palmitoyl)-2-arachidonoyl-GPE (P-16:0/20:4)*	Lipid	Plasmalogen	52673	LC/MS Pos Late	100009002	2270	724.528	NA	NA	24769238	NA	NA
12	1-(1-enyl-palmitoyl)-2-linoleoyl-GPC (P-16:0/18:2)*	1.01134	0.714766	0.0442432	0.836905	0.908735	0.225838	0.99746	up	1900	1-(1-enyl-palmitoyl)-2-linoleoyl-GPC (P-16:0/18:2)*	Lipid	Plasmalogen	52682	LC/MS Pos Late	100009009	2226	742.575	NA	NA	24767486	NA	NA
13	1-(1-enyl-palmitoyl)-2-linoleoyl-GPE (P-16:0/18:2)*	0.92579	0.386857	0.00180485	0.619264	0.6699	0.0374097	0.99746	down	1888	1-(1-enyl-palmitoyl)-2-linoleoyl-GPE (P-16:0/18:2)*	Lipid	Plasmalogen	52677	LC/MS Pos Late	100009069	2351	700.528	NA	NA	24769229	NA	NA
14	1-(1-enyl-palmitoyl)-2-oleoyl-GPC (P-16:0/18:1)*	1.03131	0.418047	0.819632	0.805561	0.702566	0.914642	0.99746	up	1893	1-(1-enyl-palmitoyl)-2-oleoyl-GPC (P-16:0/18:1)*	Lipid	Plasmalogen	52478	LC/MS Pos Late	100009007	2443	744.59	NA	NA	NA	NA	NA
15	1-(1-enyl-palmitoyl)-2-oleoyl-GPE (P-16:0/18:1)*	0.99021	0.935225	0.00896469	0.936781	0.982623	0.100522	0.99746	down	1887	1-(1-enyl-palmitoyl)-2-oleoyl-GPE (P-16:0/18:1)*	Lipid	Plasmalogen	52477	LC/MS Pos Late	100009005	2600	702.543	NA	NA	24769228	NA	NA
16	1-(1-enyl-palmitoyl)-2-palmitoleoyl-GPC (P-16:0/16:1)*	1.05541	0.258042	0.0653891	0.268907	0.539758	0.274394	0.99746	up	1890	1-(1-enyl-palmitoyl)-2-palmitoleoyl-GPC (P-16:0/16:1)*	Lipid	Plasmalogen	52713	LC/MS Pos Late	100009160	2218	716.559	NA	NA	24767482	NA	NA
17	1-(1-enyl-palmitoyl)-2-palmitoyl-GPC (P-16:0/16:0)*	1.01403	0.627047	0.358053	0.421034	0.858776	0.624232	0.99746	up	1889	1-(1-enyl-palmitoyl)-2-palmitoyl-GPC (P-16:0/16:0)*	Lipid	Plasmalogen	52716	LC/MS Pos Late	100009162	2454	718.575	NA	11146967	9322076	NA	NA
18	1-(1-enyl-palmitoyl)-GPC (P-16:0)*	1.21359	0.088421	0.456188	0.847247	0.285283	0.696931	0.99746	up	1910	1-(1-enyl-palmitoyl)-GPC (P-16:0)*	Lipid	Lysoplasmalogen	52474	LC/MS Pos Late	100002875	1547	480.345	NA	10917802	9093054	NA	NA
19	1-(1-enyl-palmitoyl)-GPE (P-16:0)*	1.21437	0.420868	0.540186	0.506394	0.703848	0.765309	0.99746	up	1911	1-(1-enyl-palmitoyl)-GPE (P-16:0)*	Lipid	Lysoplasmalogen	39270	LC/MS Pos Late	100003000	1558	438.298	NA	NA	10471193	NA	NA
20	1-(1-enyl-stearoyl)-2-arachidonoyl-GPE (P-18:0/20:4)*	0.972295	0.710624	0.65927	0.547881	0.905188	0.84288	0.99746	down	1903	1-(1-enyl-stearoyl)-2-arachidonoyl-GPE (P-18:0/20:4)*	Lipid	Plasmalogen	52475	LC/MS Pos Late	100008999	2511	752.559	NA	9547058	7826008	NA	HMDB05779
21	1-(1-enyl-stearoyl)-2-linoleoyl-GPE (P-18:0/18:2)*	0.991586	0.90216	0.00940589	0.474729	0.971347	0.102756	0.99746	down	1896	1-(1-enyl-stearoyl)-2-linoleoyl-GPE (P-18:0/18:2)*	Lipid	Plasmalogen	52748	LC/MS Pos Late	100009225	2633	728.559	NA	NA	24769261	NA	NA
22	1-(1-enyl-stearoyl)-2-oleoyl-GPE (P-18:0/18:1)	0.973994	0.851674	0.000905101	0.42402	0.950983	0.0266382	0.99746	down	1895	1-(1-enyl-stearoyl)-2-oleoyl-GPE (P-18:0/18:1)	Lipid	Plasmalogen	52614	LC/MS Pos Late	100008919	2950	730.575	144371-68-6	NA	24769260	NA	NA
23	1-(1-enyl-stearoyl)-GPE (P-18:0)*	1.15502	0.530726	0.892721	0.633776	0.800823	0.949672	0.99746	up	1915	1-(1-enyl-stearoyl)-GPE (P-18:0)*	Lipid	Lysoplasmalogen	39271	LC/MS Pos Late	100003001	1649	466.329	NA	NA	NA	NA	NA
24	1-arachidonoyl-GPC (20:4n6)*	1.12491	0.0242571	0.0234995	0.461201	0.113784	0.168474	0.99746	up	1802	1-arachidonoyl-GPC (20:4n6)*	Lipid	Lysolipid	33228	LC/MS Pos Late	100001551	1460	544.34	NA	NA	21403155	C05208	HMDB10395
25	1-arachidonoyl-GPE (20:4n6)*	1.1593	0.000637315	0.00735382	0.203657	0.00754442	0.0862512	0.99746	up	1830	1-arachidonoyl-GPE (20:4n6)*	Lipid	Lysolipid	35186	LC/MS Pos Late	100001571	1470	502.293	NA	42607465	21403171	NA	HMDB11517
26	1-arachidonoyl-GPI (20:4)*	1.11261	0.568002	1.38341e-05	0.0309347	0.821381	0.00236563	0.872511	up	1851	1-arachidonoyl-GPI (20:4)*	Lipid	Lysolipid	34214	LC/MS Neg	100001654	5482	619.289	NA	NA	NA	NA	HMDB61690
27	1-arachidonylglycerol (20:4)	1.13038	0.0982968	0.0486533	0.465705	0.310881	0.23602	0.99746	up	1942	1-arachidonylglycerol (20:4)	Lipid	Monoacylglycerol	34397	LC/MS Neg	100001433	6250	303.233	35474-99-8	5282281	4445452	C13857	HMDB11572
28	1-dihomo-linolenylglycerol (20:3)	1.23922	0.133864	0.572641	0.120531	0.37997	0.789691	0.99746	up	1949	1-dihomo-linolenylglycerol (20:3)	Lipid	Monoacylglycerol	48341	LC/MS Neg	100006121	6400	305.249	NA	NA	NA	NA	NA
29	1-lignoceroyl-GPC (24:0)	1.02744	0.859221	0.378453	0.696696	0.950983	0.644838	0.99746	up	1813	1-lignoceroyl-GPC (24:0)	Lipid	Lysolipid	49617	LC/MS Pos Late	100002873	1907	608.465	325171-59-3	NA	NA	NA	NA
30	1-linolenoyl-GPC (18:3)*	1.20752	0.00238052	0.759936	0.744326	0.0187158	0.893482	0.99746	up	1792	1-linolenoyl-GPC (18:3)*	Lipid	Lysolipid	45951	LC/MS Pos Late	100005350	1422	518.324	NA	NA	NA	NA	NA
31	1-linolenoylglycerol (18:3)	1.37725	0.00328156	0.156262	0.132775	0.0243977	0.427446	0.99746	up	1941	1-linolenoylglycerol (18:3)	Lipid	Monoacylglycerol	34393	LC/MS Neg	100001435	6214	277.217	124151-74-2	53480978	21403134	NA	HMDB11569
32	1-linoleoyl-2-arachidonoyl-GPC (18:2/20:4n6)*	1.05485	0.169453	0.845516	0.948646	0.419948	0.929796	0.99746	up	1685	1-linoleoyl-2-arachidonoyl-GPC (18:2/20:4n6)*	Lipid	Phospholipid Metabolism	52710	LC/MS Pos Late	100009131	1969	806.569	NA	NA	24766809	NA	NA
33	1-linoleoyl-2-linolenoyl-GPC (18:2/18:3)*	1.15855	0.0431617	0.00536122	0.926733	0.180016	0.0748382	0.99746	up	1605	1-linoleoyl-2-linolenoyl-GPC (18:2/18:3)*	Lipid	Phospholipid Metabolism	53176	LC/MS Pos Late	100009343	1939	780.554	NA	NA	24766802	NA	NA
34	1-linoleoyl-GPC (18:2)	1.15068	0.0015264	0.0590483	0.550364	0.0137376	0.254019	0.99746	up	1790	1-linoleoyl-GPC (18:2)	Lipid	Lysolipid	34419	LC/MS Pos Late	100001395	1465	520.34	NA	11988421	10160888	C04100	HMDB10386
35	1-linoleoyl-GPE (18:2)*	1.39571	3.85105e-06	0.236695	0.193903	0.000138638	0.505936	0.99746	up	1826	1-linoleoyl-GPE (18:2)*	Lipid	Lysolipid	36600	LC/MS Pos Late	100001570	1482	478.293	NA	52925130	21403170	NA	HMDB11507
36	1-linoleoyl-GPG (18:2)*	1.20282	0.00161169	0.0208902	0.262421	0.0141764	0.162745	0.99746	up	1870	1-linoleoyl-GPG (18:2)*	Lipid	Lysolipid	54885	LC/MS Neg	100009227	5516	507.273	NA	NA	NA	NA	NA
37	1-linoleoyl-GPI (18:2)*	1.10372	0.4804	0.00704295	0.00916475	0.757063	0.0862512	0.872511	up	1847	1-linoleoyl-GPI (18:2)*	Lipid	Lysolipid	36594	LC/MS Neg	100001778	5494	595.289	NA	NA	NA	NA	NA
38	1-linoleoylglycerol (18:2)	1.22634	0.0481007	0.63207	0.490612	0.192994	0.826647	0.99746	up	1939	1-linoleoylglycerol (18:2)	Lipid	Monoacylglycerol	27447	LC/MS Neg	100001040	6477	279.233	2277-28-3	5283469	4446589	NA	NA
39	1-methylhistidine	1.10118	0.166823	0.343733	0.258529	0.416422	0.615479	0.99746	up	63	1-methylhistidine	Amino Acid	Histidine Metabolism	30460	LC/MS Pos Early	100001051	2755	170.092	332-80-9	92105	83153	C01152	HMDB00001
40	1-methylimidazoleacetate	1.20858	0.00478737	0.766907	0.68663	0.0321035	0.893482	0.99746	up	78	1-methylimidazoleacetate	Amino Acid	Histidine Metabolism	32350	LC/MS Pos Early	100001208	2064	141.066	2625-49-2	75810	68319	C05828	HMDB02820
41	1-methylnicotinamide	0.520774	1.74596e-05	0.42471	0.116632	0.000426514	0.674018	0.99746	down	3057	1-methylnicotinamide	Cofactors and Vitamins	Nicotinate and Nicotinamide Metabolism	27665	LC/MS Pos Early	55	1940	137.071	1005-24-9	10129985	8305504	C02918	HMDB00699
42	1-methylurate	1.47878	0.0872467	0.94334	0.358615	0.282828	0.971753	0.99746	up	3223	1-methylurate	Xenobiotics	Xanthine Metabolism	34395	LC/MS Pos Early	100001400	1461	183.051	708-79-2	69726	62926	C16359	HMDB03099
43	1-methylxanthine	1.41718	0.213036	0.869973	0.39111	0.484109	0.941553	0.99746	up	3229	1-methylxanthine	Xenobiotics	Xanthine Metabolism	34389	LC/MS Neg	100001405	1568.8	165.042	6136-37-4	80220	72464	C16358	HMDB10738
44	1-myristoylglycerol (14:0)	1.80783	6.12604e-06	0.20824	0.225286	0.000190464	0.476658	0.99746	up	1928	1-myristoylglycerol (14:0)	Lipid	Monoacylglycerol	35625	LC/MS Neg	100001618	6353.3	227.202	75685-84-6	79050	71382	C01885	HMDB11561
45	1-oleoyl-GPC (18:1)	1.09799	0.0120138	0.244597	0.578363	0.0673562	0.51593	0.99746	up	1787	1-oleoyl-GPC (18:1)	Lipid	Lysolipid	48258	LC/MS Pos Late	100001272	1540	522.355	19420-56-5	16081932	17240641	NA	HMDB02815
46	1-oleoyl-GPE (18:1)	1.484	2.47584e-07	0.141083	0.613514	1.20962e-05	0.416309	0.99746	up	1822	1-oleoyl-GPE (18:1)	Lipid	Lysolipid	35628	LC/MS Pos Late	100001569	1554	480.308	89576-29-4	9547071	7826021	NA	HMDB11506
47	1-oleoyl-GPG (18:1)*	1.09616	0.144448	0.0916474	0.39684	0.393636	0.329475	0.99746	up	1869	1-oleoyl-GPG (18:1)*	Lipid	Lysolipid	45968	LC/MS Neg	100005716	5610	509.288	NA	NA	NA	NA	NA
48	1-oleoyl-GPI (18:1)*	1.11275	0.36927	0.134118	0.0315932	0.654398	0.409634	0.872511	up	1845	1-oleoyl-GPI (18:1)*	Lipid	Lysolipid	36602	LC/MS Neg	100001777	5599	597.305	NA	NA	NA	NA	NA
49	1-oleoylglycerol (18:1)	1.15245	0.0866522	0.768081	0.439623	0.282239	0.893482	0.99746	up	1937	1-oleoylglycerol (18:1)	Lipid	Monoacylglycerol	21184	LC/MS Neg	100000924	6650	281.249	111-03-5	5283468	4446588	NA	HMDB11567
50	1-palmitoleoyl-2-linolenoyl-GPC (16:1/18:3)*	1.08735	0.447511	0.514768	0.528514	0.72535	0.748256	0.99746	up	1673	1-palmitoleoyl-2-linolenoyl-GPC (16:1/18:3)*	Lipid	Phospholipid Metabolism	53180	LC/MS Pos Late	100009345	1850	754.538	NA	NA	24766677	NA	NA
51	1-palmitoleoyl-GPC (16:1)*	1.09124	0.0745727	0.930994	0.903326	0.252514	0.963388	0.99746	up	1781	1-palmitoleoyl-GPC (16:1)*	Lipid	Lysolipid	33230	LC/MS Pos Late	100001511	1450	494.324	NA	24779461	21403152	NA	HMDB10383
52	1-palmitoleoylglycerol (16:1)*	1.13865	0.128989	0.136416	0.619106	0.37293	0.409634	0.99746	up	1951	1-palmitoleoylglycerol (16:1)*	Lipid	Monoacylglycerol	52431	LC/MS Neg	100008952	6094	253.217	NA	NA	NA	NA	NA
53	1-palmitoyl-2-arachidonoyl-GPC (16:0/20:4n6)	1.04148	0.113283	6.21691e-06	0.680401	0.347467	0.00141746	0.99746	up	1602	1-palmitoyl-2-arachidonoyl-GPC (16:0/20:4n6)	Lipid	Phospholipid Metabolism	52462	LC/MS Pos Late	100008914	2091	782.569	35418-58-7	10747814	8923140	NA	NA
54	1-palmitoyl-2-arachidonoyl-GPE (16:0/20:4)*	1.08789	0.196383	0.197541	0.183243	0.463194	0.474098	0.99746	up	1637	1-palmitoyl-2-arachidonoyl-GPE (16:0/20:4)*	Lipid	Phospholipid Metabolism	52464	LC/MS Pos Late	100008990	2198	740.522	NA	9546800	7825750	NA	HMDB05323
55	1-palmitoyl-2-arachidonoyl-GPI (16:0/20:4)*	1.22505	0.00743989	0.000700254	0.823566	0.0458458	0.0217715	0.99746	up	1619	1-palmitoyl-2-arachidonoyl-GPI (16:0/20:4)*	Lipid	Phospholipid Metabolism	52467	LC/MS Pos Late	100008993	2567	876.56	NA	NA	24767674	NA	NA
56	1-palmitoyl-2-linoleoyl-GPC (16:0/18:2)	1.04088	0.248551	0.579745	0.757989	0.533349	0.793091	0.99746	up	1589	1-palmitoyl-2-linoleoyl-GPC (16:0/18:2)	Lipid	Phospholipid Metabolism	42446	LC/MS Pos Late	1537	2160	758.569	40811-94-7	5287971	4450224	NA	NA
57	1-palmitoyl-2-linoleoyl-GPE (16:0/18:2)	1.3011	0.00150017	0.438843	0.454862	0.0137376	0.685352	0.99746	up	1639	1-palmitoyl-2-linoleoyl-GPE (16:0/18:2)	Lipid	Phospholipid Metabolism	42449	LC/MS Pos Late	100001870	2275	716.522	NA	9546747	7825697	NA	HMDB05322
58	1-palmitoyl-2-linoleoyl-GPI (16:0/18:2)	1.26836	0.012741	0.206588	0.770465	0.069719	0.476658	0.99746	up	1616	1-palmitoyl-2-linoleoyl-GPI (16:0/18:2)	Lipid	Phospholipid Metabolism	52450	LC/MS Pos Late	1528	2730	852.56	NA	NA	21403024	NA	NA
59	1-palmitoyl-2-oleoyl-GPC (16:0/18:1)	1.04025	0.312092	0.0379421	0.392001	0.60945	0.205972	0.99746	up	1588	1-palmitoyl-2-oleoyl-GPC (16:0/18:1)	Lipid	Phospholipid Metabolism	52461	LC/MS Pos Late	1539	2358	760.585	26853-31-6;26853-31-6	6436017	4940699	NA	NA
60	1-palmitoyl-2-oleoyl-GPE (16:0/18:1)	1.34753	0.000357541	0.920041	0.590955	0.00470304	0.959488	0.99746	up	1627	1-palmitoyl-2-oleoyl-GPE (16:0/18:1)	Lipid	Phospholipid Metabolism	19263	LC/MS Pos Late	1526	2509	718.538	26662-94-2	5283496	4446615	NA	HMDB05320
61	1-palmitoyl-2-oleoyl-GPI (16:0/18:1)*	1.21241	0.00306316	0.691689	0.936116	0.023129	0.868101	0.99746	up	1661	1-palmitoyl-2-oleoyl-GPI (16:0/18:1)*	Lipid	Phospholipid Metabolism	52669	LC/MS Polar	100009066	893	835.534	NA	NA	24767668	NA	NA
62	1-palmitoyl-2-palmitoleoyl-GPC (16:0/16:1)*	1.05735	0.441379	0.136545	0.432284	0.720426	0.409634	0.99746	up	1607	1-palmitoyl-2-palmitoleoyl-GPC (16:0/16:1)*	Lipid	Phospholipid Metabolism	52470	LC/MS Pos Late	100008984	2160	732.554	NA	NA	NA	NA	NA
63	1-palmitoyl-2-stearoyl-GPC (16:0/18:0)	1.09205	0.0267085	0.565002	0.170476	0.123437	0.783897	0.99746	up	1658	1-palmitoyl-2-stearoyl-GPC (16:0/18:0)	Lipid	Phospholipid Metabolism	52616	LC/MS Pos Late	100008921	2653	762.601	59403-51-9	NA	24766643	NA	NA
64	1-palmitoyl-GPC (16:0)	1.05473	0.0745717	0.351523	0.322367	0.252514	0.621297	0.99746	up	1778	1-palmitoyl-GPC (16:0)	Lipid	Lysolipid	33955	LC/MS Pos Late	100001263	1525	496.34	17364-16-8	86554	78064	NA	HMDB10382
65	1-palmitoyl-GPE (16:0)	1.22863	0.000162247	0.397297	0.307036	0.00265335	0.656495	0.99746	up	1817	1-palmitoyl-GPE (16:0)	Lipid	Lysolipid	35631	LC/MS Pos Late	100001567	1544	454.293	53862-35-4	9547069	7826019	NA	HMDB11503
66	1-palmitoyl-GPG (16:0)*	1.30627	0.00218821	0.601288	0.226266	0.0176087	0.803773	0.99746	up	1864	1-palmitoyl-GPG (16:0)*	Lipid	Lysolipid	45970	LC/MS Neg	100005717	5570	483.273	NA	3300276	2548639	NA	NA
67	1-palmitoyl-GPI (16:0)	1.24958	0.413548	0.00035963	0.409331	0.698437	0.0155197	0.99746	up	1840	1-palmitoyl-GPI (16:0)	Lipid	Lysolipid	35305	LC/MS Neg	100001655	5564	571.289	NA	NA	NA	NA	HMDB61695
68	1-palmitoylglycerol (16:0)	1.404	0.00192647	0.277031	0.25295	0.015687	0.532273	0.99746	up	1932	1-palmitoylglycerol (16:0)	Lipid	Monoacylglycerol	21127	LC/MS Neg	100000827	6550	255.233	542-44-9	14900	14201	NA	HMDB31074
69	1-stearoyl-2-arachidonoyl-GPC (18:0/20:4)	1.01732	0.545502	1.71164e-06	0.77767	0.808281	0.000687097	0.99746	up	1593	1-stearoyl-2-arachidonoyl-GPC (18:0/20:4)	Lipid	Phospholipid Metabolism	42450	LC/MS Pos Late	100001869	2300	810.601	35418-59-8	16219824	17347139	NA	NA
70	1-stearoyl-2-arachidonoyl-GPE (18:0/20:4)	1.13704	0.0339832	0.0158402	0.470384	0.145278	0.13588	0.99746	up	1631	1-stearoyl-2-arachidonoyl-GPE (18:0/20:4)	Lipid	Phospholipid Metabolism	52447	LC/MS Pos Late	100008977	2424	768.554	NA	5289133	4451158	NA	NA
71	1-stearoyl-2-arachidonoyl-GPI (18:0/20:4)	1.0653	0.207851	0.000230356	0.930026	0.475692	0.0143239	0.99746	up	1613	1-stearoyl-2-arachidonoyl-GPI (18:0/20:4)	Lipid	Phospholipid Metabolism	52449	LC/MS Polar	100000616	870	885.549	383907-33-3	NA	21403055	NA	NA
72	1-stearoyl-2-linoleoyl-GPC (18:0/18:2)*	1.03232	0.331223	0.990933	0.585658	0.620248	0.993838	0.99746	up	1603	1-stearoyl-2-linoleoyl-GPC (18:0/18:2)*	Lipid	Phospholipid Metabolism	52452	LC/MS Pos Late	100008980	2380	786.601	NA	NA	NA	NA	NA
73	1-stearoyl-2-linoleoyl-GPE (18:0/18:2)*	1.40034	1.3987e-05	0.774299	0.656151	0.000367966	0.896143	0.99746	up	1642	1-stearoyl-2-linoleoyl-GPE (18:0/18:2)*	Lipid	Phospholipid Metabolism	52446	LC/MS Pos Late	100008976	2522	744.554	NA	9546749	7825699	NA	NA
74	1-stearoyl-2-linoleoyl-GPI (18:0/18:2)	1.1166	0.0623504	0.493553	0.845946	0.226623	0.733229	0.99746	up	1620	1-stearoyl-2-linoleoyl-GPI (18:0/18:2)	Lipid	Phospholipid Metabolism	52468	LC/MS Pos Late	100008994	3185	880.591	NA	NA	24767694	NA	NA
75	1-stearoyl-2-oleoyl-GPC (18:0/18:1)	1.07941	0.0655938	0.170149	0.955984	0.232387	0.450359	0.99746	up	1594	1-stearoyl-2-oleoyl-GPC (18:0/18:1)	Lipid	Phospholipid Metabolism	52438	LC/MS Pos Late	100008904	2644	788.616	56421-10-4	NA	24766704	NA	NA
76	1-stearoyl-2-oleoyl-GPE (18:0/18:1)	1.54216	2.79225e-06	0.989264	0.978514	0.000106105	0.993622	0.99746	up	1635	1-stearoyl-2-oleoyl-GPE (18:0/18:1)	Lipid	Phospholipid Metabolism	42448	LC/MS Pos Late	100001856	2858	746.569	NA	NA	NA	NA	NA
77	1-stearoyl-2-oleoyl-GPI (18:0/18:1)*	1.14012	0.151687	0.952737	0.431654	0.396693	0.974559	0.99746	up	1595	1-stearoyl-2-oleoyl-GPI (18:0/18:1)*	Lipid	Phospholipid Metabolism	52726	LC/MS Pos Late	100009181	3711	882.607	NA	NA	NA	NA	NA
78	1-stearoyl-GPC (18:0)	1.04236	0.382415	0.108408	0.586446	0.667143	0.359957	0.99746	up	1785	1-stearoyl-GPC (18:0)	Lipid	Lysolipid	33961	LC/MS Pos Late	100001271	1606	524.371	19420-57-6	497299	435389	NA	HMDB10384
79	1-stearoyl-GPE (18:0)	1.19892	0.00118818	0.147408	0.508288	0.0114467	0.416309	0.99746	up	1820	1-stearoyl-GPE (18:0)	Lipid	Lysolipid	42398	LC/MS Pos Late	100001461	1626	482.324	69747-55-3	9547068	7826018	NA	HMDB11130
80	1-stearoyl-GPG (18:0)	1.22868	0.0319232	0.000145518	0.99034	0.139079	0.0140354	0.99746	up	1867	1-stearoyl-GPG (18:0)	Lipid	Lysolipid	34437	LC/MS Neg	100001462	5816	511.304	NA	NA	21403138	NA	NA
81	1-stearoyl-GPI (18:0)	1.16534	0.619989	0.000385724	0.875462	0.854821	0.0155197	0.99746	up	1843	1-stearoyl-GPI (18:0)	Lipid	Lysolipid	19324	LC/MS Neg	100000656	5794.3	599.32	796963-93-4	NA	21403067	NA	HMDB61696
82	10-heptadecenoate (17:1n7)	0.944448	0.0640334	0.438013	0.647782	0.229313	0.685352	0.99746	down	1110	10-heptadecenoate (17:1n7)	Lipid	Long Chain Fatty Acid	33971	LC/MS Neg	100001278	5555	267.233	29743-97-3	5312435	4471860	NA	HMDB60038
83	10-nonadecenoate (19:1n9)	0.78967	0.0635119	0.233297	0.37809	0.228643	0.502164	0.99746	down	1120	10-nonadecenoate (19:1n9)	Lipid	Long Chain Fatty Acid	33972	LC/MS Neg	100001277	5780	295.264	73033-09-7	5312513	4471938	NA	HMDB13622
84	10-undecenoate (11:1n1)	0.917062	0.307407	0.126745	0.407463	0.60688	0.399511	0.99746	down	1099	10-undecenoate (11:1n1)	Lipid	Medium Chain Fatty Acid	32497	LC/MS Neg	100001197	5085.8	183.139	1333-28-4	NA	10771160	NA	NA
85	11-ketoetiocholanolone glucuronide	0.803147	0.160675	0.0105827	0.127835	0.411616	0.111362	0.99746	down	2252	11-ketoetiocholanolone glucuronide	Lipid	Steroid	47135	LC/MS Neg	100005402	4280	479.229	17181-16-7	NA	NA	NA	NA
86	12,13-DiHOME	1.91996	5.4808e-06	0.788713	0.10097	0.000178518	0.903651	0.99746	up	1430	12,13-DiHOME	Lipid	Fatty Acid, Dihydroxy	38395	LC/MS Neg	62	5137	313.238	263399-35-5	10236635	8412123	C14829	HMDB04705
87	13-HODE + 9-HODE	3.61781	0.00261767	0.202559	0.771659	0.0201178	0.476576	0.99746	up	1412	13-HODE + 9-HODE	Lipid	Fatty Acid, Monohydroxy	37752	LC/MS Neg	100002196	5275	295.228	NA	43013	NA	NA	NA
88	13-methylmyristate	1.08538	0.96809	0.863161	0.83569	0.986176	0.939594	0.99746	up	1210	13-methylmyristate	Lipid	Fatty Acid, Branched	38293	LC/MS Neg	100002344	5499	241.217	2485-71-4	151014	133106	NA	NA
89	15-methylpalmitate	1.01107	0.406413	0.467358	0.281095	0.689793	0.710383	0.99746	up	1213	15-methylpalmitate	Lipid	Fatty Acid, Branched	38768	LC/MS Neg	100002945	5695	269.249	NA	17903417	NA	NA	NA
90	16-hydroxypalmitate	1.14477	0.405403	0.451194	0.342536	0.689793	0.696237	0.99746	up	1408	16-hydroxypalmitate	Lipid	Fatty Acid, Monohydroxy	39609	LC/MS Neg	100002953	5236.2	271.228	506-13-8	10466	10034	C18218	HMDB06294
91	16a-hydroxy DHEA 3-sulfate	1.02866	0.969725	0.218169	0.996002	0.986176	0.487625	0.99746	up	2195	16a-hydroxy DHEA 3-sulfate	Lipid	Steroid	38168	LC/MS Neg	100002126	4240	383.153	NA	NA	NA	NA	NA
92	17-methylstearate	0.890631	0.043913	0.812024	0.175222	0.182039	0.912292	0.99746	down	1216	17-methylstearate	Lipid	Fatty Acid, Branched	38296	LC/MS Neg	100002356	5993	297.28	2724-59-6	3083779	2340933	NA	NA
93	17alpha-hydroxypregnanolone glucuronide	0.697422	0.0159506	0.587097	0.518141	0.0839245	0.795197	0.99746	down	2256	17alpha-hydroxypregnanolone glucuronide	Lipid	Steroid	47403	LC/MS Neg	100005418	5071.9	509.276	NA	NA	NA	NA	NA
94	17alpha-hydroxypregnenolone sulfate	0.724845	0.028746	0.0155728	0.532702	0.128512	0.13588	0.99746	down	2162	17alpha-hydroxypregnenolone sulfate	Lipid	Steroid	37482	LC/MS Neg	100002128	4800	411.185	28901-70-4	152971	134824	NA	HMDB00416
95	2'-deoxyuridine	0.943325	0.297773	0.126604	0.520261	0.59429	0.399511	0.99746	down	3005	2'-deoxyuridine	Nucleotide	Pyrimidine Metabolism, Uracil containing	1412	LC/MS Polar	536	1100	273.073	951-78-0	13712	13118	C00526	HMDB00012
96	2,3-dihydroxyisovalerate	3.54758	4.10731e-05	0.684373	0.00659772	0.000877938	0.863674	0.872511	up	3334	2,3-dihydroxyisovalerate	Xenobiotics	Food Component/Plant	38276	LC/MS Polar	100002417	1050	133.051	1756-18-9	677	657	C04039	HMDB12141
97	2-aminoadipate	1.23326	0.0297413	0.0370519	0.493515	0.132098	0.205972	0.99746	up	89	2-aminoadipate	Amino Acid	Lysine Metabolism	6146	LC/MS Polar	381	3500	160.062	542-32-5;1118-90-7	469	456	C00956	HMDB00510
98	2-aminobutyrate	0.88746	0.0323148	0.648009	0.0488681	0.139894	0.834724	0.99746	down	345	2-aminobutyrate	Amino Acid	Methionine, Cysteine, SAM and Taurine Metabolism	42374	LC/MS Pos Early	1128	2059	104.071	1492-24-6	439691	388757	C02261	HMDB00650
99	2-aminoheptanoate	1.06777	0.318869	0.831792	0.385355	0.60945	0.919312	0.99746	up	1283	2-aminoheptanoate	Lipid	Fatty Acid, Amino	43761	LC/MS Pos Early	100004542	3160	146.118	1115-90-8	227939	198338	NA	NA
100	2-aminooctanoate	0.998876	0.893022	0.630829	0.969446	0.971347	0.826604	0.99746	down	1288	2-aminooctanoate	Lipid	Fatty Acid, Amino	43343	LC/MS Pos Late	100004227	750	160.133	644-90-6	69522	62727	NA	HMDB00991
101	2-aminophenol sulfate	1.03617	0.809254	0.266909	0.656884	0.948195	0.521842	0.99746	up	4034	2-aminophenol sulfate	Xenobiotics	Chemical	43266	LC/MS Neg	100004322	1677	188.002	NA	181670	158022	NA	HMDB61116
102	2-ethylphenylsulfate	1.32053	0.437822	0.226559	0.949724	0.718154	0.493523	0.99746	up	3196	2-ethylphenylsulfate	Xenobiotics	Benzoate Metabolism	36847	LC/MS Neg	100001809	3416	201.023	NA	NA	NA	NA	NA
103	2-hydroxy-3-methylvalerate	0.952547	0.609985	0.517435	0.277489	0.850428	0.748256	0.99746	down	309	2-hydroxy-3-methylvalerate	Amino Acid	Leucine, Isoleucine and Valine Metabolism	36746	LC/MS Neg	100001541	1800	131.071	488-15-3	164623	144317	NA	HMDB00317
104	2-hydroxyacetaminophen sulfate*	2.50281	0.677579	0.175232	0.952367	0.887862	0.455972	0.99746	up	3690	2-hydroxyacetaminophen sulfate*	Xenobiotics	Drug	33173	LC/MS Neg	100001791	1674	246.008	NA	NA	NA	NA	NA
105	2-hydroxybutyrate/2-hydroxyisobutyrate	0.872385	0.210765	0.0349258	0.22202	0.480544	0.205972	0.99746	down	365	2-hydroxybutyrate/2-hydroxyisobutyrate	Amino Acid	Methionine, Cysteine, SAM and Taurine Metabolism	52281	LC/MS Polar	100008928	1258	103.04	NA	NA	NA	NA	NA
106	2-hydroxydecanoate	1.25817	0.0242873	0.767491	0.293781	0.113784	0.893482	0.99746	up	1385	2-hydroxydecanoate	Lipid	Fatty Acid, Monohydroxy	42489	LC/MS Neg	100004089	4840	187.134	5393-81-7	21488	20195	NA	NA
107	2-hydroxyglutarate	1.12358	0.128419	0.601495	0.353449	0.37293	0.803773	0.99746	up	1229	2-hydroxyglutarate	Lipid	Fatty Acid, Dicarboxylate	37253	LC/MS Polar	100002070	3352.8	147.03	40951-21-1	43	42	C02630	HMDB00606
108	2-hydroxyhippurate (salicylurate)	1.16933	0.800607	0.265959	0.394612	0.948195	0.521842	0.99746	up	3157	2-hydroxyhippurate (salicylurate)	Xenobiotics	Benzoate Metabolism	18281	LC/MS Polar	1869	1123.9	194.046	487-54-7	10253	9835	C07588	HMDB00840
109	2-hydroxyibuprofen	1	NA	NA	NA	NA	NA	NA	down	3702	2-hydroxyibuprofen	Xenobiotics	Drug	43330	LC/MS Neg	100004169	3462	221.118	51146-55-5	NA	NA	NA	NA
110	2-hydroxylaurate	1.03413	0.518538	0.256263	0.94852	0.798744	0.520194	0.99746	up	1429	2-hydroxylaurate	Lipid	Fatty Acid, Monohydroxy	52916	LC/MS Neg	100008934	5211	215.165	2984-55-6	97783	88259	NA	NA
111	2-hydroxyoctanoate	1.2218	0.00449858	0.81239	0.436995	0.0310811	0.912292	0.99746	up	1384	2-hydroxyoctanoate	Lipid	Fatty Acid, Monohydroxy	22036	LC/MS Neg	100000743	3736.8	159.103	617-73-2	94180	84994	NA	HMDB02264
112	2-hydroxypalmitate	0.988208	0.262035	0.0652132	0.793706	0.544779	0.274394	0.99746	down	1388	2-hydroxypalmitate	Lipid	Fatty Acid, Monohydroxy	35675	LC/MS Neg	100001579	5511.2	271.228	764-67-0	92836	83805	NA	HMDB31057
113	2-hydroxyphenylacetate	1.53328	1.73241e-05	0.944841	0.236201	0.000426514	0.971837	0.99746	up	196	2-hydroxyphenylacetate	Amino Acid	Phenylalanine and Tyrosine Metabolism	1432	LC/MS Polar	235	858.6	151.04	614-75-5	11970	11476	C05852	HMDB00669
114	2-hydroxystearate	0.966554	0.152351	0.00285344	0.511863	0.396693	0.0476037	0.99746	down	1389	2-hydroxystearate	Lipid	Fatty Acid, Monohydroxy	17945	LC/MS Neg	1239	5695	299.259	629-22-1	69417	62625	C03045	NA
115	2-isopropylmalate	1.40147	1.3136e-05	0.973985	0.0479444	0.000359402	0.984056	0.99746	up	3341	2-isopropylmalate	Xenobiotics	Food Component/Plant	15667	LC/MS Polar	100000409	2605	175.061	3237-44-3	77	76	C02504	HMDB00402
116	2-keto-3-deoxy-gluconate	1.33779	0.000270116	0.0895783	0.505316	0.00369518	0.327655	0.99746	up	3605	2-keto-3-deoxy-gluconate	Xenobiotics	Food Component/Plant	48141	LC/MS Polar	100005946	1900	177.04	17510-99-5	161227	141630	NA	HMDB01353
117	2-linoleoylglycerol (18:2)	1.40273	0.0148998	0.843135	0.782347	0.0794492	0.92867	0.99746	up	1940	2-linoleoylglycerol (18:2)	Lipid	Monoacylglycerol	32506	LC/MS Neg	100000987	6250	279.233	3443-82-1	5365676	4517636	NA	HMDB11538
118	2-methoxyacetaminophen glucuronide*	1.50664	0.590829	0.201696	0.443323	0.834004	0.476576	0.99746	up	3698	2-methoxyacetaminophen glucuronide*	Xenobiotics	Drug	33161	LC/MS Neg	100001795	1633	356.099	NA	NA	NA	NA	NA
119	2-methoxyacetaminophen sulfate*	1.58419	0.816501	0.178046	0.7178	0.948195	0.456391	0.99746	up	3691	2-methoxyacetaminophen sulfate*	Xenobiotics	Drug	47031	LC/MS Neg	100001793	1949	260.023	NA	NA	NA	NA	NA
120	2-methylbutyrylcarnitine (C5)	1.1723	0.0626196	0.393917	0.177079	0.226623	0.656495	0.99746	up	304	2-methylbutyrylcarnitine (C5)	Amino Acid	Leucine, Isoleucine and Valine Metabolism	45095	LC/MS Pos Early	100001509	3035	246.17	31023-25-3	6426901	4932320	NA	HMDB00378
121	2-oleoylglycerol (18:1)	1.36336	0.0121701	0.953187	0.881562	0.0676432	0.974559	0.99746	up	1938	2-oleoylglycerol (18:1)	Lipid	Monoacylglycerol	21232	LC/MS Neg	100000943	6500	281.249	3443-84-3	5319879	4478086	NA	NA
122	2-oxoarginine*	1.31775	0.0101888	0.0838108	0.0555027	0.059565	0.311557	0.99746	up	395	2-oxoarginine*	Amino Acid	Urea cycle; Arginine and Proline Metabolism	55072	LC/MS Pos Early	100002784	1760	174.087	663193	558	542	C03771	HMDB04225
123	2-palmitoyl-GPC (16:0)*	1.08643	0.125213	0.269146	0.851609	0.370761	0.52449	0.99746	up	1779	2-palmitoyl-GPC (16:0)*	Lipid	Lysolipid	35253	LC/MS Neg	100001562	6215	570.341	NA	15061532	21403165	NA	HMDB61702
124	2-stearoyl-GPE (18:0)*	1.20341	0.00184262	0.156828	0.698431	0.015185	0.427446	0.99746	up	1821	2-stearoyl-GPE (18:0)*	Lipid	Lysolipid	41220	LC/MS Neg	100003901	6350	480.31	NA	NA	24769218	NA	NA
125	21-hydroxypregnenolone disulfate	0.944824	0.511589	0.0694731	0.599318	0.7971	0.286263	0.99746	down	2154	21-hydroxypregnenolone disulfate	Lipid	Steroid	46115	LC/MS Neg	100001999	3935	245.067	1164-98-3	134595	118625	C05485	HMDB04026
126	3,4-methyleneheptanoate	0.832378	0.149878	0.190852	0.520937	0.396693	0.471274	0.99746	down	3628	3,4-methyleneheptanoate	Xenobiotics	Food Component/Plant	53026	LC/MS Neg	100006651	3807	141.092	NA	NA	NA	NA	NA
127	3,7-dimethylurate	1.05911	0.881333	0.00715692	0.98592	0.964531	0.0862512	0.99746	up	3227	3,7-dimethylurate	Xenobiotics	Xanthine Metabolism	34399	LC/MS Neg	100001398	1418.2	195.052	13087-49-5	83126	74994	C16360	HMDB01982
128	3-(3-hydroxyphenyl)propionate	1.9481	0.135328	0.964261	0.677387	0.37997	0.979023	0.99746	up	187	3-(3-hydroxyphenyl)propionate	Amino Acid	Phenylalanine and Tyrosine Metabolism	35635	LC/MS Neg	100001624	1980	165.056	621-54-5	91	89	C11457	HMDB00375
129	3-(3-hydroxyphenyl)propionate sulfate	1.42677	0.237914	0.61435	0.848077	0.524399	0.811226	0.99746	up	183	3-(3-hydroxyphenyl)propionate sulfate	Amino Acid	Phenylalanine and Tyrosine Metabolism	45415	LC/MS Neg	100005391	1294	245.013	86321-32-6	187488	162993	NA	NA
130	3-(4-hydroxyphenyl)lactate	0.971556	0.555211	0.903194	0.680609	0.810493	0.953775	0.99746	down	134	3-(4-hydroxyphenyl)lactate	Amino Acid	Phenylalanine and Tyrosine Metabolism	32197	LC/MS Neg	240	1379	181.051	6482-98-0	9378	9010	C03672	HMDB00755
131	3-(cystein-S-yl)acetaminophen*	1.16576	0.250213	0.705967	0.325681	0.533349	0.877966	0.99746	up	3692	3-(cystein-S-yl)acetaminophen*	Xenobiotics	Drug	34365	LC/MS Pos Early	100001797	2420	271.075	NA	5233914	4403253	NA	NA
132	3-(N-acetyl-L-cystein-S-yl) acetaminophen	1.31961	0.902868	0.318393	0.87918	0.971347	0.591796	0.99746	up	3693	3-(N-acetyl-L-cystein-S-yl) acetaminophen	Xenobiotics	Drug	45721	LC/MS Neg	2048	2094	311.071	52372-86-8	83967	75765	NA	NA
133	3-acetylphenol sulfate	0.49208	0.138323	0.678518	0.484315	0.37997	0.859456	0.99746	down	4032	3-acetylphenol sulfate	Xenobiotics	Chemical	48693	LC/MS Neg	100004326	2477	215.002	NA	NA	16230535	NA	NA
134	3-aminoisobutyrate	1.08608	0.254198	0.197219	0.223916	0.533349	0.474098	0.99746	up	3038	3-aminoisobutyrate	Nucleotide	Pyrimidine Metabolism, Thymine containing	1566	LC/MS Pos Early	1114	2215	104.071	10569-72-9;214139-20-5	64956	58481	C05145	HMDB03911
135	3-carboxy-4-methyl-5-propyl-2-furanpropanoate (CMPF)	1.01366	0.987462	0.87928	0.910509	0.995001	0.94803	0.99746	up	1252	3-carboxy-4-methyl-5-propyl-2-furanpropanoate (CMPF)	Lipid	Fatty Acid, Dicarboxylate	31787	LC/MS Neg	100001178	2840	239.092	86879-39-2	123979	110498	NA	HMDB61112
136	3-hydroxy-2-ethylpropionate	0.967763	0.435969	0.20091	0.253167	0.718154	0.476576	0.99746	down	310	3-hydroxy-2-ethylpropionate	Amino Acid	Leucine, Isoleucine and Valine Metabolism	32397	LC/MS Neg	100001170	975	117.056	4374-62-3	188979	164207	NA	HMDB00396
137	3-hydroxy-3-methylglutarate	1.3523	0.00797705	0.726953	0.0216438	0.048717	0.879118	0.872511	up	2087	3-hydroxy-3-methylglutarate	Lipid	Mevalonate Metabolism	531	LC/MS Polar	112	2700	161.046	503-49-1	1662	4573695	C03761	HMDB00355
138	3-hydroxybutyrate (BHBA)	0.999964	0.844394	0.866955	0.364996	0.950983	0.941265	0.99746	down	1379	3-hydroxybutyrate (BHBA)	Lipid	Ketone Bodies	542	LC/MS Polar	254	1443.3	103.04	625-72-9	441	428	C01089	HMDB00357
139	3-hydroxycotinine glucuronide	1.53626	0.4079	0.0594712	0.684434	0.690604	0.254239	0.99746	up	3240	3-hydroxycotinine glucuronide	Xenobiotics	Tobacco Metabolite	43470	LC/MS Neg	100004494	1745	367.115	132929-88-5	183115	159230	NA	NA
140	3-hydroxydecanoate	0.736272	0.000185347	0.83172	0.505697	0.00281727	0.919312	0.99746	down	1394	3-hydroxydecanoate	Lipid	Fatty Acid, Monohydroxy	22053	LC/MS Neg	100000997	4634.7	187.134	5561-87-5	26612	24790	NA	HMDB02203
141	3-hydroxyhexanoate	0.893413	0.159055	0.89108	0.589693	0.410543	0.949672	0.99746	down	1392	3-hydroxyhexanoate	Lipid	Fatty Acid, Monohydroxy	53230	LC/MS Neg	100006367	1725	131.071	10191-24-9	151492	133518	NA	NA
142	3-hydroxyhippurate	1.41005	0.662649	0.508204	0.333905	0.883532	0.747641	0.99746	up	3158	3-hydroxyhippurate	Xenobiotics	Benzoate Metabolism	39600	LC/MS Neg	100002122	1687	194.046	1637-75-8	450268	396603	NA	HMDB06116
143	3-hydroxyisobutyrate	0.966934	0.965165	0.0364928	0.598607	0.986176	0.205972	0.99746	down	317	3-hydroxyisobutyrate	Amino Acid	Leucine, Isoleucine and Valine Metabolism	1549	LC/MS Polar	111	1619	103.04	2068-83-9	87	10140307	C06001	HMDB00336
144	3-hydroxylaurate	0.614825	2.62949e-06	0.278356	0.814904	0.000105798	0.533321	0.99746	down	1396	3-hydroxylaurate	Lipid	Fatty Acid, Monohydroxy	32457	LC/MS Neg	100001112	5175	215.165	53941-38-1	94216	85026	NA	HMDB00387
145	3-hydroxyoctanoate	0.878229	0.0536189	0.716969	0.401589	0.205986	0.879118	0.99746	down	1393	3-hydroxyoctanoate	Lipid	Fatty Acid, Monohydroxy	22001	LC/MS Neg	100000773	3446	159.103	88930-08-9	26613	24791	NA	HMDB01954
146	3-hydroxypyridine sulfate	0.389527	0.349303	0.958817	0.788484	0.635435	0.977393	0.99746	down	4133	3-hydroxypyridine sulfate	Xenobiotics	Chemical	48448	LC/MS Neg	100006098	1595.5	173.987	1955-23-3	NA	16232314	NA	NA
147	3-hydroxysebacate	1.30249	0.318981	0.655497	0.153114	0.60945	0.839626	0.99746	up	1395	3-hydroxysebacate	Lipid	Fatty Acid, Monohydroxy	31943	LC/MS Neg	100001145	1282	217.108	73141-46-5	3017884	2285525	NA	HMDB00350
148	3-indoxyl sulfate	0.945446	0.420768	0.378984	0.0747596	0.703848	0.644838	0.99746	down	227	3-indoxyl sulfate	Amino Acid	Tryptophan Metabolism	27672	LC/MS Neg	100000467	2222.2	212.002	2642-37-7	10258	9840	NA	HMDB00682
149	3-methoxycatechol sulfate (1)	0.828715	0.970316	0.30868	0.850471	0.986176	0.583252	0.99746	down	3211	3-methoxycatechol sulfate (1)	Xenobiotics	Benzoate Metabolism	48763	LC/MS Neg	100006375	2163	218.997	NA	NA	NA	NA	NA
150	3-methoxytyrosine	1.00702	0.745973	0.021517	0.901656	0.927719	0.16353	0.99746	up	157	3-methoxytyrosine	Amino Acid	Phenylalanine and Tyrosine Metabolism	12017	LC/MS Neg	1342	1606	210.077	300-48-1	1670	8948	NA	HMDB01434
151	3-methyl catechol sulfate (1)	0.846114	0.250588	0.68771	0.92006	0.533349	0.866287	0.99746	down	3186	3-methyl catechol sulfate (1)	Xenobiotics	Benzoate Metabolism	46165	LC/MS Neg	100004112	2790	203.002	NA	NA	NA	NA	NA
152	3-methyl catechol sulfate (2)	0.584579	0.369274	0.908215	0.593939	0.654398	0.954253	0.99746	down	3187	3-methyl catechol sulfate (2)	Xenobiotics	Benzoate Metabolism	46164	LC/MS Neg	100004110	2860	203.002	NA	NA	NA	NA	NA
153	3-methyl-2-oxobutyrate	0.897239	0.00523541	0.0456314	0.55817	0.0347141	0.227145	0.99746	down	300	3-methyl-2-oxobutyrate	Amino Acid	Leucine, Isoleucine and Valine Metabolism	44526	LC/MS Neg	100000936	1465	115.04	3715-29-5	49	48	C00141	HMDB00019
154	3-methyl-2-oxovalerate	1.02994	0.57687	0.192895	0.0338365	0.82548	0.473032	0.872511	up	302	3-methyl-2-oxovalerate	Amino Acid	Leucine, Isoleucine and Valine Metabolism	15676	LC/MS Neg	100000036	2064.2	129.056	1460-34-0;51829-07-3	47	46	C00671	HMDB03736
155	3-methylglutaconate	1.10437	0.200284	0.245142	0.967137	0.467956	0.51593	0.99746	up	284	3-methylglutaconate	Amino Acid	Leucine, Isoleucine and Valine Metabolism	38667	LC/MS Polar	100002458	2579.6	143.035	5746-90-7	1551553	1267861	NA	HMDB00522
156	3-methylglutarylcarnitine (2)	0.966991	0.858159	0.724372	0.734427	0.950983	0.879118	0.99746	down	95	3-methylglutarylcarnitine (2)	Amino Acid	Lysine Metabolism	46548	LC/MS Pos Early	100005850	2675	290.16	NA	128145	113619	NA	HMDB00552
157	3-methylhistidine	1.33864	0.0149838	0.235615	0.221245	0.0794492	0.505207	0.99746	up	64	3-methylhistidine	Amino Acid	Histidine Metabolism	15677	LC/MS Pos Early	100000042	2670	170.092	368-16-1	64969	58494	C01152	HMDB00479
158	3-methylxanthine	1.04659	0.656087	0.0359942	0.812382	0.879929	0.205972	0.99746	up	3230	3-methylxanthine	Xenobiotics	Xanthine Metabolism	32445	LC/MS Neg	100001108	1700	165.042	1076-22-8	70639	63805	C16357	HMDB01886
159	3-phenylpropionate (hydrocinnamate)	0.843891	0.344712	0.00953847	0.780895	0.630586	0.102756	0.99746	down	189	3-phenylpropionate (hydrocinnamate)	Amino Acid	Phenylalanine and Tyrosine Metabolism	15749	LC/MS Neg	100000010	2860	149.061	501-52-0	107	10181339	C05629	HMDB00764
160	3-phosphoglycerate	1.20676	0.0728599	0.417997	0.556008	0.249181	0.669516	0.99746	up	893	3-phosphoglycerate	Carbohydrate	Glycolysis, Gluconeogenesis, and Pyruvate Metabolism	1414	LC/MS Pos Early	132	590	187	80731-10-8	724	10669764	C00597	HMDB00807
161	3-ureidopropionate	1.32277	0.050186	0.148347	0.0202501	0.197283	0.416309	0.872511	up	3007	3-ureidopropionate	Nucleotide	Pyrimidine Metabolism, Uracil containing	3155	LC/MS Polar	1053	2230	131.046	462-88-4	111	109	C02642	HMDB00026
162	3beta-hydroxy-5-cholestenoate	0.986082	0.705421	0.594351	0.425034	0.905188	0.801847	0.99746	down	2112	3beta-hydroxy-5-cholestenoate	Lipid	Sterol	54805	LC/MS Neg	100006370	5398	415.322	6561-58-6	NA	NA	NA	NA
163	4-acetamidobutanoate	1.11185	0.123605	0.148365	0.92313	0.368654	0.416309	0.99746	up	415	4-acetamidobutanoate	Amino Acid	Polyamine Metabolism	1558	LC/MS Neg	1113	893.7	144.067	3025-96-5	18189	17180	C02946	HMDB03681
164	4-acetamidophenol	3.30718	0.671514	0.175323	0.552481	0.88786	0.455972	0.99746	up	3696	4-acetamidophenol	Xenobiotics	Drug	12032	LC/MS Neg	1383	2173.7	150.056	103-90-2	1983	1906	C06804	HMDB01859
165	4-acetamidophenylglucuronide	3.71436	0.788646	0.0687124	0.931768	0.948195	0.284844	0.99746	up	3697	4-acetamidophenylglucuronide	Xenobiotics	Drug	15736	LC/MS Neg	100000043	1400	326.088	120595-80-4	83944	3239926	NA	HMDB10316
166	4-acetaminophen sulfate	2.12767	0.754298	0.148502	0.629317	0.928804	0.416309	0.99746	up	3694	4-acetaminophen sulfate	Xenobiotics	Drug	37475	LC/MS Neg	2049	1792	230.013	10066-90-7;32113-41-0	83939	75741	C06804	HMDB59911
167	4-acetylphenol sulfate	0.765846	0.450829	0.0746103	0.205081	0.727281	0.295147	0.99746	down	3716	4-acetylphenol sulfate	Xenobiotics	Drug	44620	LC/MS Neg	100000711	2375	215.002	NA	4684006	3872009	NA	NA
168	4-allylphenol sulfate	1.02052	0.353356	0.000364648	0.764599	0.638752	0.0155197	0.99746	up	3568	4-allylphenol sulfate	Xenobiotics	Food Component/Plant	37181	LC/MS Neg	100001868	3805	213.023	NA	NA	NA	NA	NA
169	4-cholesten-3-one	1.04392	0.697148	0.0853588	0.790077	0.901416	0.315597	0.99746	up	2122	4-cholesten-3-one	Lipid	Sterol	38125	LC/MS Pos Late	100002227	2520	385.346	601-57-0	91477	427	C00599	HMDB00921
170	4-ethylphenylsulfate	0.995268	0.80235	0.0918651	0.779112	0.948195	0.329475	0.99746	down	3198	4-ethylphenylsulfate	Xenobiotics	Benzoate Metabolism	36099	LC/MS Neg	100001756	3580	201.023	123-07-9	NA	NA	C13637	NA
171	4-guanidinobutanoate	3.4049	4.15081e-07	0.253359	0.0171406	1.89277e-05	0.520194	0.872511	up	421	4-guanidinobutanoate	Amino Acid	Guanidino and Acetamido Metabolism	15681	LC/MS Pos Early	100000096	2320	146.092	463-003;463-00-3	500	486	C01035	HMDB03464
172	4-hydroxy-2-oxoglutaric acid	0.967866	0.651511	0.545035	0.806068	0.879929	0.770255	0.99746	down	1230	4-hydroxy-2-oxoglutaric acid	Lipid	Fatty Acid, Dicarboxylate	40062	LC/MS Polar	100002537	3073	161.009	1187-99-1	599	579	C01127	HMDB02070
173	4-hydroxychlorothalonil	1.00904	0.684566	0.418937	0.990383	0.890196	0.669516	0.99746	up	4127	4-hydroxychlorothalonil	Xenobiotics	Chemical	48441	LC/MS Neg	100006082	4427	244.908	28343-61-5	34217	31530	NA	NA
174	4-hydroxycoumarin	1.32957	0.340135	0.00118448	0.62589	0.627095	0.0289351	0.99746	up	3766	4-hydroxycoumarin	Xenobiotics	Drug	37445	LC/MS Neg	100002049	2470	161.024	1076-38-6	54682930	10254753	C20414	NA
175	4-hydroxyglutamate	1.22428	0.0907395	0.446437	0.828033	0.291389	0.695129	0.99746	up	50	4-hydroxyglutamate	Amino Acid	Glutamate Metabolism	40499	LC/MS Pos Early	100002544	1141	164.055	2485-33-8	439902	388936	C03079	HMDB01344
176	4-hydroxyhippurate	1.03174	0.313448	0.0532233	0.515678	0.60945	0.241091	0.99746	up	3159	4-hydroxyhippurate	Xenobiotics	Benzoate Metabolism	35527	LC/MS Neg	100001423	1475	194.046	2482-25-9	151012	133104	NA	HMDB13678
177	4-hydroxyphenylacetate	1.30194	0.135816	0.83195	0.752073	0.37997	0.919312	0.99746	up	120	4-hydroxyphenylacetate	Amino Acid	Phenylalanine and Tyrosine Metabolism	541	LC/MS Neg	144	1361.1	151.04	156-38-7	127	3881560	C00642	HMDB00020
178	4-hydroxyphenylacetylglutamine	1.29716	0.0279328	0.61243	0.412544	0.12653	0.810256	0.99746	up	869	4-hydroxyphenylacetylglutamine	Peptide	Acetylated Peptides	55017	LC/MS Neg	100010850	1650	279.099	NA	NA	NA	NA	NA
179	4-hydroxyphenylpyruvate	1.5109	4.86304e-05	0.417264	0.495111	0.00100797	0.669516	0.99746	up	132	4-hydroxyphenylpyruvate	Amino Acid	Phenylalanine and Tyrosine Metabolism	1669	LC/MS Neg	1141	1690.1	179.035	156-39-8	979	954	C01179	HMDB00707
180	4-methyl-2-oxopentanoate	0.950694	0.234807	0.0549417	0.227733	0.520019	0.245622	0.99746	down	269	4-methyl-2-oxopentanoate	Amino Acid	Leucine, Isoleucine and Valine Metabolism	22116	LC/MS Neg	100000551	2170	129.056	816-66-0	70	69	C00233	HMDB00695
181	4-methylcatechol sulfate	0.813118	0.107263	0.622622	0.320735	0.331982	0.818987	0.99746	down	3188	4-methylcatechol sulfate	Xenobiotics	Benzoate Metabolism	46146	LC/MS Neg	100004111	2665	203.002	NA	NA	NA	NA	NA
182	4-vinylguaiacol sulfate	0.614272	0.473515	0.299742	0.629024	0.751472	0.56951	0.99746	down	3596	4-vinylguaiacol sulfate	Xenobiotics	Food Component/Plant	48442	LC/MS Neg	100006126	3354	229.018	NA	NA	NA	NA	NA
183	4-vinylphenol sulfate	0.996539	0.896475	0.408576	0.769225	0.971347	0.664463	0.99746	down	3199	4-vinylphenol sulfate	Xenobiotics	Benzoate Metabolism	36098	LC/MS Neg	100001755	3320	199.007	2628-17-3	6426766	4932200	C05627	HMDB04072
184	5,6-dihydrothymine	0.904978	0.0190785	0.0325491	0.446666	0.0955245	0.198782	0.99746	down	3036	5,6-dihydrothymine	Nucleotide	Pyrimidine Metabolism, Thymine containing	1418	LC/MS Neg	158	1637.8	127.051	696-04-8	93556	84456	C00906	HMDB00079
185	5-acetylamino-6-amino-3-methyluracil	1.38972	0.307876	0.71537	0.724698	0.60688	0.879118	0.99746	up	3232	5-acetylamino-6-amino-3-methyluracil	Xenobiotics	Xanthine Metabolism	34424	LC/MS Polar	100001403	1710	197.068	1196153-01-1	88299	79659	C16366	HMDB04400
186	5-acetylamino-6-formylamino-3-methyluracil	1.50678	0.128064	0.49418	0.320108	0.37293	0.733229	0.99746	up	3233	5-acetylamino-6-formylamino-3-methyluracil	Xenobiotics	Xanthine Metabolism	34401	LC/MS Polar	100001402	1424	225.063	85438-96-6	108214	97287	C16365	HMDB11105
187	5-bromotryptophan	0.971895	0.735549	0.557594	0.944492	0.923147	0.781546	0.99746	down	213	5-bromotryptophan	Amino Acid	Phenylalanine and Tyrosine Metabolism	53242	LC/MS Neg	100009338	3525	280.993	NA	96735	87339	NA	NA
188	5-dodecenoate (12:1n7)	0.783596	0.00464772	0.337519	0.615018	0.0315254	0.610059	0.99746	down	1101	5-dodecenoate (12:1n7)	Lipid	Medium Chain Fatty Acid	33968	LC/MS Neg	100001232	5224	197.155	2430-94-6	5312378	4471803	NA	HMDB00529
189	5-hydroxyhexanoate	1.40941	0.175585	0.0520525	0.8751	0.42893	0.241091	0.99746	up	1401	5-hydroxyhexanoate	Lipid	Fatty Acid, Monohydroxy	31938	LC/MS Neg	100001148	1267	131.071	44843-89-2	170748	149280	NA	HMDB00525
190	5-hydroxylysine	1.49241	0.000174756	0.225333	0.335996	0.00271666	0.493523	0.99746	up	87	5-hydroxylysine	Amino Acid	Lysine Metabolism	15685	LC/MS Pos Early	100000054	2790	163.108	13204-98-3	1029	1002	C16741	HMDB00450
191	5-hydroxymethyl-2-furoic acid	1.25026	0.0539058	0.150334	0.536774	0.205986	0.416309	0.99746	up	195	5-hydroxymethyl-2-furoic acid	Amino Acid	Phenylalanine and Tyrosine Metabolism	42040	LC/MS Neg	100003954	962	141.019	6338-41-6	80642	72827	C20448	HMDB02432
192	5-methylthioadenosine (MTA)	1.0855	0.427911	0.341425	0.483681	0.710415	0.612951	0.99746	up	411	5-methylthioadenosine (MTA)	Amino Acid	Polyamine Metabolism	1419	LC/MS Pos Early	212	2752	298.097	2457-80-9	439176	388321	C00170	HMDB01173
193	5-methyluridine (ribothymidine)	0.963579	0.294887	0.0274719	0.798756	0.593243	0.183534	0.99746	down	2994	5-methyluridine (ribothymidine)	Nucleotide	Pyrimidine Metabolism, Uracil containing	35136	LC/MS Neg	100001446	1778.1	257.078	1463-10-1	445408	393058	NA	HMDB00884
194	5-oxoproline	1.33215	0.200952	0.790455	0.931438	0.467956	0.903971	0.99746	up	431	5-oxoproline	Amino Acid	Glutathione Metabolism	1494	LC/MS Neg	1021	738.5	128.035	98-79-3	7405	7127	C01879	HMDB00267
195	5alpha-androstan-3alpha, 17beta-diol-17-glucosiduronate	0.849604	0.104379	0.747416	0.948368	0.326004	0.887556	0.99746	down	2254	5alpha-androstan-3alpha, 17beta-diol-17-glucosiduronate	Lipid	Steroid	47132	LC/MS Neg	100005396	4930	467.265	NA	NA	NA	NA	NA
196	5alpha-androstan-3alpha,17alpha-diol monosulfate	1.01275	0.989182	0.533832	0.830064	0.995001	0.759129	0.99746	up	2216	5alpha-androstan-3alpha,17alpha-diol monosulfate	Lipid	Steroid	37183	LC/MS Neg	100002008	5208	371.19	NA	NA	NA	NA	NA
197	5alpha-androstan-3alpha,17beta-diol disulfate	0.980797	0.674757	0.148553	0.933911	0.88786	0.416309	0.99746	down	2224	5alpha-androstan-3alpha,17beta-diol disulfate	Lipid	Steroid	37184	LC/MS Neg	100002017	4275	225.07	NA	NA	NA	NA	NA
198	5alpha-androstan-3alpha,17beta-diol monosulfate (1)	1.15039	0.655065	0.58295	0.443461	0.879929	0.795197	0.99746	up	2215	5alpha-androstan-3alpha,17beta-diol monosulfate (1)	Lipid	Steroid	37186	LC/MS Neg	100002018	4925	371.19	NA	NA	NA	NA	NA
199	5alpha-androstan-3alpha,17beta-diol monosulfate (2)	1.00469	0.959196	0.856469	0.86472	0.986176	0.93732	0.99746	up	2255	5alpha-androstan-3alpha,17beta-diol monosulfate (2)	Lipid	Steroid	37185	LC/MS Neg	100006005	5080	371.19	NA	NA	NA	NA	NA
200	5alpha-androstan-3beta,17alpha-diol disulfate	0.959688	0.710652	0.0221035	0.94127	0.905188	0.165639	0.99746	down	2223	5alpha-androstan-3beta,17alpha-diol disulfate	Lipid	Steroid	37187	LC/MS Neg	100002021	4215	225.07	NA	NA	NA	NA	NA
201	5alpha-androstan-3beta,17beta-diol disulfate	1.1527	0.547126	0.38895	0.855734	0.808281	0.65505	0.99746	up	2225	5alpha-androstan-3beta,17beta-diol disulfate	Lipid	Steroid	37190	LC/MS Neg	100001987	3880	225.07	571-20-0	242332	NA	C12525	HMDB00493
202	5alpha-androstan-3beta,17beta-diol monosulfate (2)	1.1382	0.354522	0.811172	0.54589	0.638752	0.912292	0.99746	up	2218	5alpha-androstan-3beta,17beta-diol monosulfate (2)	Lipid	Steroid	37192	LC/MS Neg	100002024	4685	371.19	NA	NA	NA	NA	NA
203	5alpha-pregnan-3(alpha or beta),20beta-diol disulfate	0.996723	0.825546	0.782973	0.737779	0.94851	0.901605	0.99746	down	2171	5alpha-pregnan-3(alpha or beta),20beta-diol disulfate	Lipid	Steroid	46172	LC/MS Neg	100002015	4310	239.085	NA	5127902	4302261	NA	NA
204	5alpha-pregnan-3beta,20alpha-diol disulfate	1.00946	0.932806	0.0720216	0.897264	0.982623	0.294987	0.99746	up	2170	5alpha-pregnan-3beta,20alpha-diol disulfate	Lipid	Steroid	37198	LC/MS Neg	100001988	3962	239.085	NA	NA	NA	NA	NA
205	5alpha-pregnan-3beta,20alpha-diol monosulfate (2)	1.02058	0.832363	0.29172	0.994123	0.94851	0.555812	0.99746	up	2167	5alpha-pregnan-3beta,20alpha-diol monosulfate (2)	Lipid	Steroid	37200	LC/MS Neg	100002014	5060	399.221	NA	NA	NA	NA	NA
206	5alpha-pregnan-3beta,20beta-diol monosulfate (1)	0.935043	0.660456	0.333054	0.935128	0.883532	0.610059	0.99746	down	2164	5alpha-pregnan-3beta,20beta-diol monosulfate (1)	Lipid	Steroid	37196	LC/MS Neg	100002009	5180	399.221	NA	NA	NA	NA	NA
207	6-hydroxyindole sulfate	0.912139	0.28864	0.848509	0.119482	0.584111	0.93159	0.99746	down	4144	6-hydroxyindole sulfate	Xenobiotics	Chemical	48698	LC/MS Neg	100006260	2498	212.002	NA	NA	NA	NA	NA
208	6-oxopiperidine-2-carboxylate	1.11189	0.0472304	0.608155	0.681569	0.191157	0.810256	0.99746	up	109	6-oxopiperidine-2-carboxylate	Amino Acid	Lysine Metabolism	43231	LC/MS Neg	100004499	964.5	142.051	34622-39-4	3014237	2282737	NA	NA
209	7-alpha-hydroxy-3-oxo-4-cholestenoate (7-Hoca)	0.930524	0.494874	0.000452672	0.305334	0.776361	0.0172015	0.99746	down	2110	7-alpha-hydroxy-3-oxo-4-cholestenoate (7-Hoca)	Lipid	Sterol	36776	LC/MS Neg	100001609	5288.1	429.301	115538-85-7	3081085	2338765	C17337	HMDB12458
210	7-methylguanine	1.00336	0.945774	0.203244	0.804464	0.982623	0.476576	0.99746	up	2961	7-methylguanine	Nucleotide	Purine Metabolism, Guanine containing	35114	LC/MS Pos Early	100001456	2175	166.072	578-76-7	11361	10883	C02242	HMDB00897
211	7-methylurate	0.930892	0.82823	0.000184676	0.504044	0.94851	0.0140354	0.99746	down	3224	7-methylurate	Xenobiotics	Xanthine Metabolism	39598	LC/MS Pos Early	100002241	1321	183.051	612-37-3	69160	62375	NA	NA
212	7-methylxanthine	1.1042	0.330137	0.225651	0.966433	0.620248	0.493523	0.99746	up	3231	7-methylxanthine	Xenobiotics	Xanthine Metabolism	34390	LC/MS Pos Early	100001396	1350	167.056	552-62-5	68374	61660	C16353	HMDB01991
213	9,10-DiHOME	1.89873	1.49842e-06	0.52155	0.216404	6.40575e-05	0.751032	0.99746	up	1431	9,10-DiHOME	Lipid	Fatty Acid, Dihydroxy	38399	LC/MS Neg	179	5180	313.238	263399-34-4	9966640	8142232	C14828	HMDB04704
214	acesulfame	0.319162	0.820692	0.00242755	0.634131	0.94851	0.043696	0.99746	down	3530	acesulfame	Xenobiotics	Food Component/Plant	48569	LC/MS Neg	100006203	1581	161.987	55589-62-3	NA	NA	NA	NA
215	acetylcarnitine (C2)	0.920353	0.127966	0.263168	0.0823318	0.37293	0.521842	0.99746	down	1328	acetylcarnitine (C2)	Lipid	Fatty Acid Metabolism(Acyl Carnitine)	32198	LC/MS Pos Early	100000802	2282	204.123	5080-50-2	1	5406074	C02571	HMDB00201
216	acisoga	0.851216	0.01617	0.887127	0.277483	0.0844299	0.949672	0.99746	down	406	acisoga	Amino Acid	Polyamine Metabolism	43258	LC/MS Pos Early	100004541	1813	185.128	106692-36-8	129397	114601	NA	NA
217	aconitate [cis or trans]	1.16822	0.000798739	0.273981	0.0338269	0.00854103	0.529386	0.872511	up	1068	aconitate [cis or trans]	Energy	TCA Cycle	46173	LC/MS Neg	100001359	580	173.009	NA	NA	NA	C00417	HMDB00072
218	adenine	1.1588	0.0565137	0.819701	0.344761	0.211231	0.914642	0.99746	up	2926	adenine	Nucleotide	Purine Metabolism, Adenine containing	554	LC/MS Neg	880	1680	134.047	73-24-5	190	185	C00147	HMDB00034
219	adenosine	1.03501	0.743897	0.17813	0.775506	0.927719	0.456391	0.99746	up	2925	adenosine	Nucleotide	Purine Metabolism, Adenine containing	555	LC/MS Neg	798	2075.4	134.047	58-61-7	60961	54923	C00212	HMDB00050
220	adenosine 3',5'-cyclic monophosphate (cAMP)	0.968733	0.546682	0.0731044	0.829553	0.808281	0.295147	0.99746	down	2921	adenosine 3',5'-cyclic monophosphate (cAMP)	Nucleotide	Purine Metabolism, Adenine containing	2831	LC/MS Neg	207	1952.2	328.045	60-92-4	6076	268	C00575	HMDB00058
221	adenosine 5'-monophosphate (AMP)	0.988975	0.362285	0.213173	0.607488	0.647089	0.47964	0.99746	down	2918	adenosine 5'-monophosphate (AMP)	Nucleotide	Purine Metabolism, Adenine containing	32342	LC/MS Pos Early	209	1013	348.07	149022-20-8	6083	10239183	C00020	HMDB00045
222	adrenate (22:4n6)	0.787186	0.0725171	0.525034	0.437735	0.249181	0.754326	0.99746	down	1153	adrenate (22:4n6)	Lipid	Polyunsaturated Fatty Acid (n3 and n6)	32980	LC/MS Neg	100001193	5678	331.264	2091-25-0	5497181	4445971	C16527	HMDB02226
223	alanine	1.01182	0.899009	0.734839	0.258262	0.971347	0.880629	0.99746	up	28	alanine	Amino Acid	Alanine and Aspartate Metabolism	1126	LC/MS Pos Early	811	1700	90.055	56-41-7	5950	5735	C00041	HMDB00161
224	allantoin	1.22421	1.15485e-07	0.143932	0.208066	6.58262e-06	0.416309	0.99746	up	2913	allantoin	Nucleotide	Purine Metabolism, (Hypo)Xanthine/Inosine containing	1107	LC/MS Polar	1002	1672	157.037	97-59-6	204	199	C02350	HMDB00462
225	alliin	0.779949	0.833958	0.528825	0.533871	0.94851	0.756728	0.99746	down	3372	alliin	Xenobiotics	Food Component/Plant	41494	LC/MS Pos Early	100003473	1470	178.053	556-27-4	87310	78760	C08265	HMDB33592
226	alpha-hydroxycaproate	1.0826	0.585002	0.760824	0.284882	0.830169	0.893482	0.99746	up	1383	alpha-hydroxycaproate	Lipid	Fatty Acid, Monohydroxy	37073	LC/MS Neg	100001723	1920	131.071	6064-63-7	99824	90191	NA	HMDB01624
227	alpha-hydroxyisocaproate	0.890426	0.136359	0.0131458	0.477457	0.37997	0.125109	0.99746	down	318	alpha-hydroxyisocaproate	Amino Acid	Leucine, Isoleucine and Valine Metabolism	22132	LC/MS Neg	100000706	1840	131.071	10303-64-7	83697	75520	C03264	HMDB00746
228	alpha-hydroxyisovalerate	0.984088	0.822877	0.204844	0.560424	0.94851	0.476576	0.99746	down	287	alpha-hydroxyisovalerate	Amino Acid	Leucine, Isoleucine and Valine Metabolism	33937	LC/MS Neg	100001300	1126	117.056	600-37-3	99823	90190	NA	HMDB00407
229	alpha-ketobutyrate	0.81231	0.15253	0.0096146	0.90367	0.396693	0.102756	0.99746	down	343	alpha-ketobutyrate	Amino Acid	Methionine, Cysteine, SAM and Taurine Metabolism	4968	LC/MS Neg	796	949.2	101.024	600-18-0	58	2829426	C00109	HMDB00005
230	alpha-ketoglutarate	1.12516	0.065911	0.0574526	0.311248	0.232387	0.251512	0.99746	up	1072	alpha-ketoglutarate	Energy	TCA Cycle	528	LC/MS Polar	93	2700	145.014	305-72-6;328-50-7;22202-68-2	51	50	C00026	HMDB00208
231	alpha-tocopherol	0.959825	0.394299	0.611391	0.907311	0.67764	0.810256	0.99746	down	3086	alpha-tocopherol	Cofactors and Vitamins	Tocopherol Metabolism	1561	LC/MS Pos Late	1105	2522	430.378	59-02-9;10191-41-0	14985	14265	C02477	HMDB01893
232	andro steroid monosulfate (1)*	1.09866	0.845024	0.92732	0.598809	0.950983	0.962219	0.99746	up	2230	andro steroid monosulfate (1)*	Lipid	Steroid	32827	LC/MS Neg	100002152	3871	383.153	NA	NA	NA	C04555	HMDB02759
233	androstenediol (3alpha, 17alpha) monsulfate (2)	0.706192	0.00362314	0.0560851	0.889112	0.0263641	0.247498	0.99746	down	2205	androstenediol (3alpha, 17alpha) monsulfate (2)	Lipid	Steroid	37207	LC/MS Neg	100002026	4712	369.174	NA	NA	NA	NA	NA
234	androstenediol (3alpha, 17alpha) monsulfate (3)	0.995057	0.943048	0.0906798	0.870525	0.982623	0.329475	0.99746	down	2206	androstenediol (3alpha, 17alpha) monsulfate (3)	Lipid	Steroid	37209	LC/MS Neg	100002027	5180	369.174	NA	NA	NA	NA	NA
235	androstenediol (3beta,17beta) disulfate (1)	1.15769	0.674212	0.20725	0.808967	0.88786	0.476658	0.99746	up	2210	androstenediol (3beta,17beta) disulfate (1)	Lipid	Steroid	37202	LC/MS Neg	100001992	3740	224.062	NA	10634	NA	C04295	HMDB03818
236	androstenediol (3beta,17beta) disulfate (2)	1.01053	0.919263	0.0431814	0.934196	0.976451	0.222076	0.99746	up	2211	androstenediol (3beta,17beta) disulfate (2)	Lipid	Steroid	37203	LC/MS Neg	100001994	4065	224.062	NA	10634	NA	C04295	HMDB03818
237	androstenediol (3beta,17beta) monosulfate (1)	1.14147	0.426917	0.526043	0.445532	0.710415	0.754326	0.99746	up	2201	androstenediol (3beta,17beta) monosulfate (1)	Lipid	Steroid	37211	LC/MS Neg	100002028	4500	369.174	521-17-5	NA	NA	NA	HMDB03818
238	androstenediol (3beta,17beta) monosulfate (2)	1.20469	0.861248	0.210589	0.667185	0.951212	0.476658	0.99746	up	2202	androstenediol (3beta,17beta) monosulfate (2)	Lipid	Steroid	37210	LC/MS Neg	100002029	4500	369.174	NA	NA	NA	NA	NA
239	androsterone sulfate	0.970203	0.827295	0.452961	0.882072	0.94851	0.696237	0.99746	down	2200	androsterone sulfate	Lipid	Steroid	31591	LC/MS Neg	100001073	5022	369.174	2479-86-9	159663	19988780	NA	HMDB02759
240	anserine	5.93305	0.0134664	0.3929	0.0236281	0.0731033	0.656495	0.872511	up	460	anserine	Peptide	Dipeptide Derivative	15747	LC/MS Neg	100000044	1124.8	239.115	10030-52-1	112072	100482	C01262	HMDB00194
241	arabinose	1.43895	0.295962	0.745587	0.529458	0.59366	0.886924	0.99746	up	921	arabinose	Carbohydrate	Pentose Metabolism	575	LC/MS Polar	828	1804.5	195.051	28697-53-2	66308	59687	C00216	HMDB00646
242	arabitol/xylitol	1.31147	0.0044633	0.928457	0.00740391	0.0310811	0.962219	0.872511	up	936	arabitol/xylitol	Carbohydrate	Pentose Metabolism	48885	LC/MS Polar	100006430	1932.4	151.061	NA	NA	NA	NA	NA
243	arabonate/xylonate	1.23557	0.00104684	0.418578	0.711091	0.0106871	0.669516	0.99746	up	938	arabonate/xylonate	Carbohydrate	Pentose Metabolism	48255	LC/MS Polar	100006115	2664.6	165.04	NA	NA	NA	NA	NA
244	arachidate (20:0)	1.15152	0.0219899	0.540416	0.852496	0.105923	0.765309	0.99746	up	1122	arachidate (20:0)	Lipid	Long Chain Fatty Acid	1118	LC/MS Neg	893	6295	311.296	506-30-9	10467	10035	C06425	HMDB02212
245	arachidonate (20:4n6)	1.39916	0.0469745	0.025074	0.992981	0.191157	0.173238	0.99746	up	1152	arachidonate (20:4n6)	Lipid	Polyunsaturated Fatty Acid (n3 and n6)	1110	LC/MS Neg	229	5535	303.233	506-32-1	444899	392692	C00219	HMDB01043
246	arachidonoylcarnitine (C20:4)	0.822359	0.00922608	0.0025225	0.630722	0.054402	0.0442407	0.99746	down	1357	arachidonoylcarnitine (C20:4)	Lipid	Fatty Acid Metabolism(Acyl Carnitine)	57518	LC/MS Pos Late	100015837	1353	448.342	NA	NA	NA	NA	NA
247	arachidonoylcholine	0.933931	0.552863	0.00725319	0.346925	0.809761	0.0862512	0.99746	down	1711	arachidonoylcholine	Lipid	Phospholipid Metabolism	53261	LC/MS Pos Late	100009332	1390	390.337	NA	NA	NA	NA	NA
248	arachidoylcarnitine (C20)*	1.0138	0.717353	0.0751781	0.625214	0.910333	0.295147	0.99746	up	1356	arachidoylcarnitine (C20)*	Lipid	Fatty Acid Metabolism(Acyl Carnitine)	57513	LC/MS Pos Late	100015833	1512	456.405	NA	NA	28639199	NA	HMDB06460
249	arginine	1.07186	0.159803	0.65502	0.998465	0.410922	0.839626	0.998465	up	366	arginine	Amino Acid	Urea cycle; Arginine and Proline Metabolism	1638	LC/MS Pos Early	231	2825	175.119	1119-34-2	232	227	C00062	HMDB00517
250	aripiprazole	1.00002	0.318453	0.260717	0.260717	0.60945	0.520194	0.99746	up	3735	aripiprazole	Xenobiotics	Drug	52960	LC/MS Pos Late	100008941	1000	448.155	129722-12-9	60795	54790	D01164,C12564	HMDB05042
251	asparagine	1.05206	0.791957	0.0361879	0.257779	0.948195	0.205972	0.99746	up	33	asparagine	Amino Acid	Alanine and Aspartate Metabolism	512	LC/MS Pos Early	917	1225	133.061	70-47-3	6267	6031	C00152	HMDB00168
252	aspartate	1.07088	0.145681	0.731916	0.349622	0.393857	0.880629	0.99746	up	31	aspartate	Amino Acid	Alanine and Aspartate Metabolism	443	LC/MS Pos Early	234	1165	134.045	56-84-8	5960	5745	C00049	HMDB00191
253	azelate (nonanedioate)	1.92781	2.98073e-10	0.484281	0.0355171	4.07764e-08	0.724832	0.872511	up	1242	azelate (nonanedioate)	Lipid	Fatty Acid, Dicarboxylate	18362	LC/MS Neg	2029	1276	187.098	123-99-9	2266	2179	C08261	HMDB00784
254	behenoyl dihydrosphingomyelin (d18:0/22:0)*	0.986445	0.941709	0.0010083	0.883792	0.982623	0.0275872	0.99746	down	2023	behenoyl dihydrosphingomyelin (d18:0/22:0)*	Lipid	Sphingolipid Metabolism	57331	LC/MS Pos Late	100009026	3150	789.684	NA	NA	24846880	NA	NA
255	behenoyl sphingomyelin (d18:1/22:0)*	0.997382	0.865973	0.15748	0.279576	0.952292	0.427446	0.99746	down	2026	behenoyl sphingomyelin (d18:1/22:0)*	Lipid	Sphingolipid Metabolism	48492	LC/MS Pos Late	100006294	3083	787.669	NA	NA	NA	NA	NA
256	behenoylcarnitine (C22)*	0.997823	0.812465	0.794093	0.145692	0.948195	0.905266	0.99746	down	1359	behenoylcarnitine (C22)*	Lipid	Fatty Acid Metabolism(Acyl Carnitine)	57514	LC/MS Pos Late	100015832	1561	484.436	NA	NA	28639204	NA	NA
257	benzoate	1.16377	0.0762299	0.690346	0.471009	0.256853	0.868009	0.99746	up	3165	benzoate	Xenobiotics	Benzoate Metabolism	15778	LC/MS Neg	100000008	1750	121.029	65-85-0	243	238	C00180	HMDB01870
258	beta-alanine	1.48384	7.02682e-05	0.0744891	0.140451	0.00141363	0.295147	0.99746	up	3008	beta-alanine	Nucleotide	Pyrimidine Metabolism, Uracil containing	55	LC/MS Pos Early	244	1905	90.055	56-41-7;107-95-9	239	234	C00099	HMDB00056
259	beta-citrylglutamate	1.16004	0.011283	0.477849	0.584612	0.0643129	0.718349	0.99746	up	57	beta-citrylglutamate	Amino Acid	Glutamate Metabolism	54923	LC/MS Neg	100003271	530	320.062	73590-26-8	NA	19992713	NA	NA
260	beta-hydroxyisovalerate	0.963781	0.600472	0.766919	0.367667	0.842962	0.893482	0.99746	down	280	beta-hydroxyisovalerate	Amino Acid	Leucine, Isoleucine and Valine Metabolism	12129	LC/MS Neg	1442	1027	117.056	625-08-1	69362	62571	NA	HMDB00754
261	betaine	1.03122	0.543757	9.90466e-05	0.236567	0.808281	0.0112913	0.99746	up	6	betaine	Amino Acid	Glycine, Serine and Threonine Metabolism	3141	LC/MS Pos Early	799	1064	118.086	107-43-7	247	24219951173	C00719	HMDB00043
262	bilirubin (E,E)*	0.787516	0.00719824	0.25232	0.635936	0.04476	0.520194	0.99746	down	3124	bilirubin (E,E)*	Cofactors and Vitamins	Hemoglobin and Porphyrin Metabolism	32586	LC/MS Pos Late	100001950	1045	585.271	114-25-0	5315454	4474753	NA	NA
263	bilirubin (E,Z or Z,E)*	0.759054	0.000393324	0.171253	0.820019	0.00507611	0.450526	0.99746	down	3125	bilirubin (E,Z or Z,E)*	Cofactors and Vitamins	Hemoglobin and Porphyrin Metabolism	47886	LC/MS Pos Late	100001951	1270	585.271	NA	5799469	4705847	NA	NA
264	bilirubin (Z,Z)	0.766728	0.00381656	0.966649	0.429475	0.0269603	0.979537	0.99746	down	3123	bilirubin (Z,Z)	Cofactors and Vitamins	Hemoglobin and Porphyrin Metabolism	43807	LC/MS Pos Late	1090	1840	585.271	635-65-4	5280352	4444055	C00486	HMDB00054
265	biliverdin	0.767926	0.00109292	0.609294	0.914349	0.0109935	0.810256	0.99746	down	3126	biliverdin	Cofactors and Vitamins	Hemoglobin and Porphyrin Metabolism	2137	LC/MS Pos Late	250	1016	583.255	55482-27-4;55482-27-4	5353439	10628548	C00500	HMDB01008
266	butyrylcarnitine (C4)	0.935653	0.369295	0.260009	0.913468	0.654398	0.520194	0.99746	down	1310	butyrylcarnitine (C4)	Lipid	Fatty Acid Metabolism (also BCAA Metabolism)	32412	LC/MS Pos Early	100001054	2860	232.154	25576-40-3	439829	184820	C02862	HMDB02013
267	C-glycosyltryptophan	0.940506	0.217943	0.911017	0.841417	0.491991	0.95573	0.99746	down	259	C-glycosyltryptophan	Amino Acid	Tryptophan Metabolism	48782	LC/MS Pos Early	100006379	2685	367.15	180509-18-6	10981970	9157171	NA	NA
268	caffeic acid sulfate	0.715688	0.14894	0.948835	0.168116	0.396693	0.973908	0.99746	down	3235	caffeic acid sulfate	Xenobiotics	Xanthine Metabolism	53254	LC/MS Polar	100009337	1307	258.992	NA	NA	30777608	NA	HMDB41708
269	caffeine	0.718599	0.964893	0.420176	0.674332	0.986176	0.669813	0.99746	down	3219	caffeine	Xenobiotics	Xanthine Metabolism	569	LC/MS Pos Early	849	2106	195.088	58-08-2	2519	2424	C07481	HMDB01847
270	caprate (10:0)	1.2385	0.172411	0.799059	0.955369	0.424206	0.906395	0.99746	up	1097	caprate (10:0)	Lipid	Medium Chain Fatty Acid	1642	LC/MS Neg	888	5090.7	171.139	112-37-8	2969	2863	C01571	HMDB00511
271	caproate (6:0)	1.24588	0.0420296	0.312132	0.848386	0.17637	0.586533	0.99746	up	1093	caproate (6:0)	Lipid	Medium Chain Fatty Acid	32489	LC/MS Neg	926	2713.7	115.076	142-62-1	8892	8552	C01585	HMDB00535
272	caprylate (8:0)	1.04107	0.515511	0.985444	0.787723	0.798315	0.992981	0.99746	up	1095	caprylate (8:0)	Lipid	Medium Chain Fatty Acid	32492	LC/MS Neg	932	4362	143.108	124-07-2	379	370	C06423	HMDB00482
273	carboxyibuprofen	1	NA	NA	NA	NA	NA	NA	down	3704	carboxyibuprofen	Xenobiotics	Drug	43333	LC/MS Neg	100004171	1920	235.098	15935-54-3	10444113	8619532	NA	NA
274	carnitine	1.01652	0.564666	0.00170871	0.598073	0.818287	0.0365236	0.99746	up	1374	carnitine	Lipid	Carnitine Metabolism	15500	LC/MS Pos Early	100000007	1978	162.112	461-05-2	10917	10455	C00318	HMDB00062
275	catechol glucuronide	0.272799	1.97828e-05	0.411426	0.139187	0.000466602	0.665285	0.99746	down	214	catechol glucuronide	Amino Acid	Phenylalanine and Tyrosine Metabolism	53243	LC/MS Neg	100009326	1742	285.062	NA	NA	NA	NA	NA
276	catechol sulfate	0.838944	0.62776	0.906068	0.968509	0.858776	0.953775	0.99746	down	3183	catechol sulfate	Xenobiotics	Benzoate Metabolism	35320	LC/MS Neg	100001605	1906	188.986	4918-96-1	3083879	2341024	C00090	HMDB59724
277	ceramide (d14:1/22:0, d16:1/20:0)*	1.02741	0.690447	0.0577302	0.929289	0.895306	0.251512	0.99746	up	2327	ceramide (d14:1/22:0, d16:1/20:0)*	Lipid	Ceramides	57545	LC/MS Pos Late	100015872	3302	566.551	NA	NA	NA	NA	NA
278	ceramide (d18:1/14:0, d16:1/16:0)*	1.09975	0.278137	0.894136	0.959828	0.571309	0.949672	0.99746	up	2329	ceramide (d18:1/14:0, d16:1/16:0)*	Lipid	Ceramides	57432	LC/MS Pos Late	100015735	2477	510.488	NA	NA	NA	NA	NA
279	ceramide (d18:1/17:0, d17:1/18:0)*	1.02772	0.813073	0.452563	0.641895	0.948195	0.696237	0.99746	up	2330	ceramide (d18:1/17:0, d17:1/18:0)*	Lipid	Ceramides	57434	LC/MS Pos Late	100015737	3055	552.535	NA	NA	NA	NA	NA
280	ceramide (d18:1/20:0, d16:1/22:0, d20:1/18:0)*	0.969138	0.266906	0.74131	0.309042	0.54989	0.883373	0.99746	down	2331	ceramide (d18:1/20:0, d16:1/22:0, d20:1/18:0)*	Lipid	Ceramides	57440	LC/MS Pos Late	100015755	3920	594.582	NA	NA	NA	NA	NA
281	cerotoylcarnitine (C26)*	1.01958	0.621687	0.0159517	0.940549	0.854821	0.13588	0.99746	up	1371	cerotoylcarnitine (C26)*	Lipid	Fatty Acid Metabolism(Acyl Carnitine)	57516	LC/MS Pos Late	100015835	1649	540.499	NA	NA	35015992	NA	HMDB06347
282	Cetirizine	0.995748	0.913285	0.1003	0.902226	0.974422	0.352489	0.99746	down	3958	Cetirizine	Xenobiotics	Drug	54745	LC/MS Pos Late	100009034	1052	389.163	83881-51-0	2678	2577	C07778,D07662	HMDB05032
283	chenodeoxycholate	1.24532	0.552478	0.507245	0.649241	0.809761	0.747641	0.99746	up	2273	chenodeoxycholate	Lipid	Primary Bile Acid Metabolism	1563	LC/MS Neg	1123	5264	391.285	474-24-9;474-25-9	10133	NA	C02528	HMDB00518
284	chiro-inositol	0.816348	0.830532	0.516713	0.393241	0.94851	0.748256	0.99746	down	1542	chiro-inositol	Lipid	Inositol Metabolism	37112	LC/MS Polar	100001859	3191.2	225.062	643-12-9	NA	10254647	C19891	HMDB34220
285	cholate	1.23931	0.942034	0.0397531	0.243017	0.982623	0.213622	0.99746	up	2270	cholate	Lipid	Primary Bile Acid Metabolism	22842	LC/MS Neg	136	5165	407.28	81-25-4	221493	NA	C00695	HMDB00619
286	cholesterol	1.00442	0.857702	0.052447	0.875232	0.950983	0.241091	0.99746	up	2100	cholesterol	Lipid	Sterol	63	LC/MS Pos Late	266	2707	369.352	57-88-5	11025495	4937803	C00187	HMDB00067
287	choline	0.890677	0.0273782	0.264197	0.86039	0.125187	0.521842	0.99746	down	1569	choline	Lipid	Phospholipid Metabolism	15506	LC/MS Pos Early	1256	1961	104.107	67-48-1	305	149278	C00114	HMDB00097
288	choline phosphate	1.17495	0.0122628	0.471071	0.852616	0.0676432	0.71286	0.99746	up	1570	choline phosphate	Lipid	Phospholipid Metabolism	34396	LC/MS Pos Early	267	700	184.073	72556-74-2	1014	119298	C00588	HMDB01565
289	cinnamoylglycine	0.771386	0.0557814	0.0135509	0.691588	0.20964	0.125254	0.99746	down	3404	cinnamoylglycine	Xenobiotics	Food Component/Plant	38637	LC/MS Neg	100002253	3127	204.067	16534-24-0	709625	618829	NA	HMDB11621
290	cis-4-decenoylcarnitine (C10:1)	0.764221	0.00150957	0.200749	0.0298527	0.0137376	0.476576	0.872511	down	1337	cis-4-decenoylcarnitine (C10:1)	Lipid	Fatty Acid Metabolism(Acyl Carnitine)	38178	LC/MS Pos Late	100002259	1057	314.233	98930-66-6	NA	NA	NA	NA
291	citraconate/glutaconate	0.793301	0.903182	0.828846	0.309926	0.971347	0.919312	0.99746	down	1086	citraconate/glutaconate	Energy	TCA Cycle	47076	LC/MS Polar	100006438	2600	129.019	NA	NA	NA	NA	NA
292	citramalate	1.02174	0.654265	0.714611	0.249443	0.879929	0.879118	0.99746	up	56	citramalate	Amino Acid	Glutamate Metabolism	22158	LC/MS Polar	100000998	3201	147.03	1583974	1081	1051	C00815	HMDB00426
293	citrate	0.991006	0.743186	0.943145	0.345235	0.927719	0.971753	0.99746	down	1066	citrate	Energy	TCA Cycle	1564	LC/MS Neg	1124	582	191.02	77-92-9	311	305	C00158	HMDB00094
294	citrulline	1.05292	0.521573	0.970811	0.346075	0.798744	0.9823	0.99746	up	371	citrulline	Amino Acid	Urea cycle; Arginine and Proline Metabolism	2132	LC/MS Pos Early	391	1520	176.103	372-75-8	9750	810	C00327	HMDB00904
295	corticosterone	0.346047	2.29395e-08	0.00614607	0.00408098	1.69764e-06	0.0793191	0.872511	down	2186	corticosterone	Lipid	Steroid	5983	LC/MS Neg	272	5040	345.207	50-22-6	5753	5550	C02140	HMDB01547
296	cortisol	0.571787	1.0478e-12	2.00906e-06	0.991103	3.58346e-10	0.000687097	0.99746	down	2184	cortisol	Lipid	Steroid	1712	LC/MS Neg	356	4713.2	361.202	50-23-7	5754	NA	C00735	HMDB00063
297	cortisone	0.671882	1.74674e-10	0.00417061	0.651074	2.98693e-08	0.0620152	0.99746	down	2189	cortisone	Lipid	Steroid	1769	LC/MS Neg	273	4572.5	359.186	53-06-5	222786	361685	C00762	HMDB02802
298	cotinine	1.17427	0.601412	0.0262909	0.909325	0.842962	0.17983	0.99746	up	3236	cotinine	Xenobiotics	Tobacco Metabolite	553	LC/MS Pos Early	848	2213	177.102	486-56-6	854019	746405	NA	HMDB01046
299	cotinine N-oxide	1.04534	0.774125	0.360817	0.968227	0.941711	0.626392	0.99746	up	3238	cotinine N-oxide	Xenobiotics	Tobacco Metabolite	38662	LC/MS Pos Early	100002719	1377	193.097	36508-80-2	9815514	7991264	NA	HMDB01411
300	creatine	1.19565	0.0373558	0.738643	0.28506	0.158704	0.881731	0.99746	up	397	creatine	Amino Acid	Creatine Metabolism	27718	LC/MS Pos Early	1221	1947	132.077	57-00-1	586	566	C00300	HMDB00064
301	creatinine	1.05192	0.0842219	0.170524	0.987369	0.278298	0.450359	0.99746	up	398	creatinine	Amino Acid	Creatine Metabolism	513	LC/MS Pos Early	275	2055	114.066	60-27-5	588	568	C00791	HMDB00562
302	cys-gly, oxidized	0.813678	0.0218897	0.0945422	0.657248	0.105923	0.335062	0.99746	down	430	cys-gly, oxidized	Amino Acid	Glutathione Metabolism	18368	LC/MS Pos Early	1224	2947	355.074	7729-20-6	333293	295316	NA	NA
303	cysteine	1.1315	0.00646186	0.881175	0.0976063	0.0409251	0.94803	0.99746	up	347	cysteine	Amino Acid	Methionine, Cysteine, SAM and Taurine Metabolism	1868	LC/MS Pos Early	800	1488	122.027	52-90-4;56-89-3	5862	5653	C00097	HMDB00574
304	cysteine s-sulfate	1.08159	0.535987	0.879031	0.868484	0.805748	0.94803	0.99746	up	352	cysteine s-sulfate	Amino Acid	Methionine, Cysteine, SAM and Taurine Metabolism	22176	LC/MS Polar	100000808	2273	199.969	1637-71-4	115015	102939	C05824	HMDB00731
305	cysteine sulfinic acid	0.970751	0.778751	0.889179	0.842366	0.941711	0.949672	0.99746	down	355	cysteine sulfinic acid	Amino Acid	Methionine, Cysteine, SAM and Taurine Metabolism	37443	LC/MS Pos Early	100002113	597	154.017	207121-48-0	109	107	C00606	HMDB00996
306	cysteine-glutathione disulfide	0.963842	0.772926	0.336625	0.760495	0.941711	0.610059	0.99746	down	426	cysteine-glutathione disulfide	Amino Acid	Glutathione Metabolism	35159	LC/MS Pos Early	100001437	2465	427.095	13081-14-6	4247235	3455404	NA	HMDB00656
307	cysteinylglycine	1.12579	0.152116	0.66619	0.257204	0.396693	0.846977	0.99746	up	429	cysteinylglycine	Amino Acid	Glutathione Metabolism	35637	LC/MS Pos Early	278	2132	179.048	19246-18-5	439498	58762	C01419	HMDB00078
308	cystine	0.990101	0.831129	0.858637	0.322275	0.94851	0.938192	0.99746	down	349	cystine	Amino Acid	Methionine, Cysteine, SAM and Taurine Metabolism	56	LC/MS Pos Early	279	2000	241.031	56-89-3	67678	575	C00491	HMDB00192
309	decanoylcarnitine (C10)	0.614189	5.44459e-06	0.134942	0.0217676	0.000178518	0.409634	0.872511	down	1335	decanoylcarnitine (C10)	Lipid	Fatty Acid Metabolism(Acyl Carnitine)	33941	LC/MS Pos Late	100001251	1130	316.248	1492-27-9	10245190	8420677	NA	HMDB00651
310	dehydroisoandrosterone sulfate (DHEA-S)	1.02722	0.759354	0.305231	0.827203	0.930822	0.578332	0.99746	up	2194	dehydroisoandrosterone sulfate (DHEA-S)	Lipid	Steroid	32425	LC/MS Neg	100000792	4745	367.158	651-48-9	12594	12074	C04555	HMDB01032
311	deoxycarnitine	0.993008	0.834799	0.378055	0.905246	0.94851	0.644838	0.99746	down	1373	deoxycarnitine	Lipid	Carnitine Metabolism	36747	LC/MS Pos Early	100001662	2052	146.118	6249-56-5	134	705	C01181	HMDB01161
312	deoxycholate	0.916089	0.242814	0.428026	0.648927	0.524399	0.676143	0.99746	down	2287	deoxycholate	Lipid	Secondary Bile Acid Metabolism	1114	LC/MS Neg	302	5294	391.285	83-44-3	222528	389318	C04483	HMDB00626
313	desmethylnaproxen	0.994555	0.809407	0.118186	0.785553	0.948195	0.384948	0.99746	down	3769	desmethylnaproxen	Xenobiotics	Drug	46331	LC/MS Neg	100001787	3045	215.071	52079-10-4	NA	18640362	NA	NA
314	desmethylnaproxen sulfate	1.10368	0.676279	0.0581653	0.545488	0.88786	0.251804	0.99746	up	3770	desmethylnaproxen sulfate	Xenobiotics	Drug	46106	LC/MS Neg	100001788	2276	295.028	NA	184679	160559	NA	NA
315	diacylglycerol (16:1/18:2 [2], 16:0/18:3 [1])*	1.20018	0.0452699	0.0276375	0.550538	0.186534	0.183534	0.99746	up	1965	diacylglycerol (16:1/18:2 [2], 16:0/18:3 [1])*	Lipid	Diacylglycerol	54966	LC/MS Pos Late	100010940	2733	608.525	NA	NA	NA	NA	NA
316	dihomo-linoleate (20:2n6)	0.742409	0.00626874	0.15671	0.427709	0.0400731	0.427446	0.99746	down	1156	dihomo-linoleate (20:2n6)	Lipid	Polyunsaturated Fatty Acid (n3 and n6)	17805	LC/MS Neg	1231	5730	307.264	2091-39-6	6439848	4944228	C16525	HMDB05060
317	dihomo-linolenate (20:3n3 or n6)	1.43334	0.067743	0.10718	0.961348	0.237622	0.358466	0.99746	up	1151	dihomo-linolenate (20:3n3 or n6)	Lipid	Polyunsaturated Fatty Acid (n3 and n6)	35718	LC/MS Neg	100001739	5596	305.249	17046-59-2	5280581	4471954	C03242	HMDB02925
318	dihomo-linolenoylcarnitine (20:3n3 or 6)*	0.880246	0.0482485	0.128522	0.992631	0.192994	0.402648	0.99746	down	1360	dihomo-linolenoylcarnitine (20:3n3 or 6)*	Lipid	Fatty Acid Metabolism(Acyl Carnitine)	57521	LC/MS Pos Late	100015840	1392	450.358	NA	NA	NA	NA	NA
319	dihomo-linoleoylcarnitine (C20:2)*	0.916233	0.167421	0.448405	0.434218	0.416422	0.695485	0.99746	down	1361	dihomo-linoleoylcarnitine (C20:2)*	Lipid	Fatty Acid Metabolism(Acyl Carnitine)	57520	LC/MS Pos Late	100015839	1436	452.373	NA	NA	NA	NA	NA
320	dihydroferulic acid	3.56587	0.000228181	0.211151	0.126147	0.00318591	0.476658	0.99746	up	3425	dihydroferulic acid	Xenobiotics	Food Component/Plant	40481	LC/MS Neg	100003432	1928	195.066	1135-23-5	14340	13701	NA	NA
321	dihydroorotate	0.965214	0.528193	0.954734	0.691533	0.800823	0.974683	0.99746	down	2978	dihydroorotate	Nucleotide	Pyrimidine Metabolism, Orotate containing	601	LC/MS Polar	923	1910	157.025	155-54-4	648	628	C00337	HMDB03349
322	dimethylarginine (SDMA + ADMA)	0.947923	0.0770162	0.469473	0.42981	0.256971	0.712017	0.99746	down	378	dimethylarginine (SDMA + ADMA)	Amino Acid	Urea cycle; Arginine and Proline Metabolism	36808	LC/MS Pos Early	100001810	2850	203.15	102783-24-4	123831	110375	C03626	HMDB01539
323	dimethylglycine	1.09547	0.162324	0.000566331	0.376941	0.411894	0.0195115	0.99746	up	5	dimethylglycine	Amino Acid	Glycine, Serine and Threonine Metabolism	5086	LC/MS Pos Early	806	1104	104.071	1118-68-9	673	653	C01026	HMDB00092
324	docosadienoate (22:2n6)	0.82787	0.0171198	0.456469	0.319428	0.0880446	0.696931	0.99746	down	1155	docosadienoate (22:2n6)	Lipid	Polyunsaturated Fatty Acid (n3 and n6)	32415	LC/MS Neg	100001182	6034	335.296	7370-49-2	5282807	4445934	C16533	HMDB61714
325	docosadioate	0.959452	0.379065	0.0769242	0.974599	0.664131	0.298369	0.99746	down	1251	docosadioate	Lipid	Fatty Acid, Dicarboxylate	39837	LC/MS Neg	100002952	5291.8	369.301	505-56-6	244872	214170	NA	NA
326	docosahexaenoate (DHA; 22:6n3)	0.91316	0.0066415	0.16886	0.881829	0.0416769	0.450359	0.99746	down	1143	docosahexaenoate (DHA; 22:6n3)	Lipid	Polyunsaturated Fatty Acid (n3 and n6)	44675	LC/MS Neg	100000665	5525	327.233	6217-54-5	445580	393183	C06429	HMDB02183
327	docosapentaenoate (n3 DPA; 22:5n3)	1.09357	0.0036832	0.149801	0.984847	0.0265191	0.416309	0.99746	up	1142	docosapentaenoate (n3 DPA; 22:5n3)	Lipid	Polyunsaturated Fatty Acid (n3 and n6)	32504	LC/MS Neg	100001181	5571	329.249	2234-74-4	6441454	NA	C16513	HMDB01976
328	docosapentaenoate (n6 DPA; 22:5n6)	0.91104	0.00118724	0.00321209	0.940794	0.0114467	0.0499334	0.99746	down	1154	docosapentaenoate (n6 DPA; 22:5n6)	Lipid	Polyunsaturated Fatty Acid (n3 and n6)	37478	LC/MS Neg	100001580	5624.5	329.249	25182-74-5	6441454	4945614	C16513	HMDB01976
329	dodecanedioate	1.16737	0.405632	0.15022	0.414368	0.689793	0.416309	0.99746	up	1246	dodecanedioate	Lipid	Fatty Acid, Dicarboxylate	32388	LC/MS Neg	100001102	2990	229.145	693-23-2	12736	12213	C02678	HMDB00623
330	dopamine 3-O-sulfate	1.03246	0.000713901	0.517095	0.362001	0.00800505	0.748256	0.99746	up	199	dopamine 3-O-sulfate	Amino Acid	Phenylalanine and Tyrosine Metabolism	48407	LC/MS Neg	100006361	1556.2	232.028	NA	122136	108936	C13690	HMDB06275
331	ectoine	1.36181	0.0110245	0.145254	0.469659	0.0633676	0.416309	0.99746	up	4079	ectoine	Xenobiotics	Chemical	35651	LC/MS Pos Early	100001635	1980	143.082	96702-03-3	126041	112069	C06231	NA
332	EDTA	0.984818	0.814368	0.130609	0.16948	0.948195	0.404237	0.99746	down	4080	EDTA	Xenobiotics	Chemical	22163	LC/MS Neg	100001002	643	291.083	60-00-4	6049	5826	C00284	HMDB15109
333	eicosanodioate	0.980126	0.805388	0.0109857	0.98073	0.948195	0.113852	0.99746	down	1250	eicosanodioate	Lipid	Fatty Acid, Dicarboxylate	39831	LC/MS Neg	100002951	5200.9	341.27	2424-92-2	75502	68030	NA	NA
334	eicosapentaenoate (EPA; 20:5n3)	1.61953	0.138089	0.190051	0.761289	0.37997	0.470995	0.99746	up	1141	eicosapentaenoate (EPA; 20:5n3)	Lipid	Polyunsaturated Fatty Acid (n3 and n6)	18467	LC/MS Neg	2050	5450	301.217	10-2005-9;10417-94-4	446284	393682	C06428	HMDB01999
335	eicosenoate (20:1)	0.881033	0.0852585	0.266002	0.600585	0.279028	0.521842	0.99746	down	1125	eicosenoate (20:1)	Lipid	Long Chain Fatty Acid	33587	LC/MS Neg	100001335	5950	309.28	NA	5282768	4445895	NA	HMDB02231
336	eicosenoylcarnitine (C20:1)*	0.95931	0.669305	0.869891	0.865317	0.88786	0.941553	0.99746	down	1362	eicosenoylcarnitine (C20:1)*	Lipid	Fatty Acid Metabolism(Acyl Carnitine)	57519	LC/MS Pos Late	100015838	1484	454.389	NA	NA	NA	NA	NA
337	epiandrosterone sulfate	1.03932	0.730555	0.714098	0.881117	0.921955	0.879118	0.99746	up	2197	epiandrosterone sulfate	Lipid	Steroid	33973	LC/MS Neg	100001287	4855	369.174	22229-22-7	NA	21403101	C07635	HMDB00365
338	ergothioneine	1.00039	0.88899	0.928043	0.510995	0.97034	0.962219	0.99746	up	3434	ergothioneine	Xenobiotics	Food Component/Plant	37459	LC/MS Pos Early	100002154	850	230.096	58511-63-0	3032311	2297320	C05570	HMDB03045
339	erucate (22:1n9)	1.38453	0.0932451	0.683981	0.434857	0.298036	0.863674	0.99746	up	1130	erucate (22:1n9)	Lipid	Long Chain Fatty Acid	1552	LC/MS Neg	1087	6355.6	337.311	112-86-7	5281116	7924	C08316	HMDB02068
340	erythritol	1.18285	0.00222411	0.597146	0.432928	0.0176894	0.803773	0.99746	up	3436	erythritol	Xenobiotics	Food Component/Plant	20699	LC/MS Polar	100000846	1491	167.056	149-32-6	222285	13835932	C00503	HMDB02994
341	erythronate*	1.21851	9.678e-06	0.170531	0.413702	0.000275823	0.450359	0.99746	up	1059	erythronate*	Carbohydrate	Aminosugar Metabolism	42420	LC/MS Polar	100001320	2186	135.03	88759-55-1	2781043	2061231	NA	HMDB00613
342	ethyl glucuronide	4.83175	0.112854	0.378809	0.0323302	0.347467	0.644838	0.872511	up	4020	ethyl glucuronide	Xenobiotics	Chemical	39603	LC/MS Neg	100002849	793	221.067	17685-04-0	152226	134174	NA	NA
343	ethylmalonate	1.07992	0.481466	0.509358	0.67161	0.757063	0.747641	0.99746	up	311	ethylmalonate	Amino Acid	Leucine, Isoleucine and Valine Metabolism	15765	LC/MS Polar	2054	2785	131.035	601-75-2	11756	11263	NA	HMDB00622
344	etiocholanolone glucuronide	0.777798	0.0400959	0.310398	0.258621	0.169294	0.584882	0.99746	down	2253	etiocholanolone glucuronide	Lipid	Steroid	47112	LC/MS Neg	100005403	4915	465.249	621890	NA	NA	NA	NA
345	eugenol sulfate	1.93942	0.000103539	0.455845	0.873817	0.00181592	0.696931	0.99746	up	3601	eugenol sulfate	Xenobiotics	Food Component/Plant	48715	LC/MS Neg	100006171	3782	243.033	95480-60-7	180632	157181	NA	NA
346	ferulic acid 4-sulfate	0.877503	0.329226	0.425771	0.240768	0.620248	0.674137	0.99746	down	3439	ferulic acid 4-sulfate	Xenobiotics	Food Component/Plant	47114	LC/MS Neg	100005389	1225	273.007	86321-29-1	6305574	4878542	NA	HMDB29200
347	fexofenadine	0.981574	0.320897	0.378672	0.378672	0.610547	0.644838	0.99746	down	3788	fexofenadine	Xenobiotics	Drug	42021	LC/MS Pos Late	100004018	944	502.295	83799-24-0	3348	3231	C06999	HMDB05030
348	flavin adenine dinucleotide (FAD)	0.953764	0.557298	0.712101	0.857538	0.811046	0.879118	0.99746	down	3068	flavin adenine dinucleotide (FAD)	Cofactors and Vitamins	Riboflavin Metabolism	2134	LC/MS Neg	327	2425	784.15	146-14-5;84366-81-4	643975	559059	C00016	HMDB01248
349	fructose	1.54185	0.00180873	0.726967	0.447387	0.0150874	0.879118	0.99746	up	985	fructose	Carbohydrate	Fructose, Mannose and Galactose Metabolism	48195	LC/MS Polar	878	2022.2	225.062	57-48-7	5984	5764	C00095	HMDB00660
350	fumarate	1.16139	0.184902	0.709241	0.0794421	0.445605	0.879118	0.99746	up	1076	fumarate	Energy	TCA Cycle	1643	LC/MS Polar	330	3084	115.004	100-17-8	444972	10197150	C00122	HMDB00134
351	gabapentin	1	NA	NA	NA	NA	NA	NA	down	3797	gabapentin	Xenobiotics	Drug	38686	LC/MS Neg	100002806	2407.4	170.119	60142-96-3	3446;6919078	3328	D00332	HMDB05015
352	galactonate	0.773763	0.995514	0.329422	0.0286685	0.998433	0.605712	0.872511	down	1009	galactonate	Carbohydrate	Fructose, Mannose and Galactose Metabolism	27719	LC/MS Polar	100001026	3085	195.051	299-28-5	128869	114198	C00880	HMDB00565
353	gamma-carboxyglutamate	1.0092	0.793046	0.0168178	0.204669	0.948195	0.138594	0.99746	up	59	gamma-carboxyglutamate	Amino Acid	Glutamate Metabolism	38754	LC/MS Pos Early	100002679	903	192.05	56271-99-9	40772	37241	NA	HMDB41900
354	gamma-CEHC	0.836569	0.0527791	0.949703	0.659445	0.20396	0.973908	0.99746	down	3094	gamma-CEHC	Cofactors and Vitamins	Tocopherol Metabolism	44876	LC/MS Neg	100002094	3843	263.129	178167-75-4	133098	117455	NA	HMDB01931
355	gamma-CEHC glucuronide*	0.816408	0.1067	0.346356	0.973642	0.331741	0.616345	0.99746	down	3095	gamma-CEHC glucuronide*	Cofactors and Vitamins	Tocopherol Metabolism	42381	LC/MS Neg	100004243	2500	439.161	NA	NA	NA	NA	NA
356	gamma-glutamyl-alpha-lysine	1.06484	0.555733	0.0810884	0.472729	0.810493	0.30475	0.99746	up	447	gamma-glutamyl-alpha-lysine	Peptide	Gamma-glutamyl Amino Acid	55015	LC/MS Pos Early	100010901	2784	276.155	NA	65254	58747	NA	NA
357	gamma-glutamylglutamate	1.31742	0.00530281	0.0377524	0.801731	0.0347141	0.205972	0.99746	up	441	gamma-glutamylglutamate	Peptide	Gamma-glutamyl Amino Acid	36738	LC/MS Pos Early	331	1775	277.103	1116-22-9	92865	83831	C05282	HMDB11737
358	gamma-glutamylglutamine	0.988312	0.708834	0.101025	0.0799067	0.905188	0.352489	0.99746	down	442	gamma-glutamylglutamine	Peptide	Gamma-glutamyl Amino Acid	2730	LC/MS Pos Early	1140	1430	276.119	10148-81-9	150914	133013	C05283	HMDB11738
359	gamma-glutamylglycine	1.06092	0.57859	0.477262	0.696972	0.826212	0.718349	0.99746	up	443	gamma-glutamylglycine	Peptide	Gamma-glutamyl Amino Acid	33949	LC/MS Pos Early	100001294	1535	205.082	1948-29-4	165527	145071	NA	HMDB11667
360	gamma-glutamylhistidine	1.28706	0.0501107	0.735145	0.482089	0.197283	0.880629	0.99746	up	444	gamma-glutamylhistidine	Peptide	Gamma-glutamyl Amino Acid	18245	LC/MS Pos Early	1235	2740	285.119	37460-15-4	7017195	5380197	NA	NA
361	gamma-glutamylisoleucine*	1.22112	0.0494735	0.00296621	0.0876682	0.196744	0.0483068	0.99746	up	445	gamma-glutamylisoleucine*	Peptide	Gamma-glutamyl Amino Acid	34456	LC/MS Pos Early	100001485	2940	261.144	NA	14253342	21403145	NA	HMDB11170
362	gamma-glutamylleucine	1.24272	0.0227194	0.00127995	0.533677	0.107917	0.0301892	0.99746	up	446	gamma-glutamylleucine	Peptide	Gamma-glutamyl Amino Acid	18369	LC/MS Pos Early	1268	2991	261.144	2566-39-4	151023	133115	NA	HMDB11171
363	gamma-glutamylmethionine	1.16867	0.0712576	0.317539	0.87971	0.246163	0.591796	0.99746	up	449	gamma-glutamylmethionine	Peptide	Gamma-glutamyl Amino Acid	44872	LC/MS Pos Early	100001313	2640	279.101	17663-87-5	7009567	5373147	NA	HMDB29155
364	gamma-glutamylphenylalanine	1.25009	0.0149023	0.00260261	0.701966	0.0794492	0.0445046	0.99746	up	450	gamma-glutamylphenylalanine	Peptide	Gamma-glutamyl Amino Acid	33422	LC/MS Neg	100000491	1825	293.114	7432-24-8	111299	99868	NA	HMDB00594
365	gamma-glutamylthreonine	1.03393	0.9886	0.21051	0.186958	0.995001	0.476658	0.99746	up	451	gamma-glutamylthreonine	Peptide	Gamma-glutamyl Amino Acid	33364	LC/MS Pos Early	100001314	1750	249.108	5652-48-2	NA	21403107	NA	HMDB29159
366	gamma-glutamyltyrosine	1.19582	0.045807	0.260708	0.233897	0.187617	0.520194	0.99746	up	453	gamma-glutamyltyrosine	Peptide	Gamma-glutamyl Amino Acid	2734	LC/MS Pos Early	1102	2508	311.124	7432-23-7	94340	85142	NA	HMDB11741
367	gamma-glutamylvaline	1.09974	0.53022	0.00113939	0.0569505	0.800823	0.0289351	0.99746	up	454	gamma-glutamylvaline	Peptide	Gamma-glutamyl Amino Acid	43829	LC/MS Pos Early	100001126	2700	247.129	2746-34-1	7015683	NA	NA	HMDB11172
368	gamma-tocopherol/beta-tocopherol	0.984831	0.919348	0.43461	0.202521	0.976451	0.683387	0.99746	down	3100	gamma-tocopherol/beta-tocopherol	Cofactors and Vitamins	Tocopherol Metabolism	52473	LC/MS Pos Late	100008998	2384	416.364	NA	NA	NA	NA	NA
369	gentisate	0.564733	0.0283236	0.254609	0.721594	0.127456	0.520194	0.99746	down	179	gentisate	Amino Acid	Phenylalanine and Tyrosine Metabolism	18280	LC/MS Polar	100000447	905	153.019	490-79-9	3469	3350	C00628	HMDB00152
370	gluconate	1.02916	0.721168	0.639869	0.545095	0.913479	0.831454	0.99746	up	3363	gluconate	Xenobiotics	Food Component/Plant	587	LC/MS Polar	338	2922	195.051	527-07-1	10690	10240	C00257	HMDB00625
371	glucose	0.922407	0.207404	0.119708	0.376018	0.475692	0.388058	0.99746	down	879	glucose	Carbohydrate	Glycolysis, Gluconeogenesis, and Pyruvate Metabolism	48152	LC/MS Polar	572	2342	225.062	50-99-7	79025	71358	C00031	HMDB00122
372	glucuronate	1.19588	0.00335169	0.0458276	0.303663	0.0246511	0.227145	0.99746	up	1036	glucuronate	Carbohydrate	Aminosugar Metabolism	15443	LC/MS Polar	100000257	3233.3	193.035	207300-70-7	444791	58552	C00191	HMDB00127
373	glutamate	1.12898	0.179325	0.76191	0.441053	0.436508	0.893482	0.99746	up	42	glutamate	Amino Acid	Glutamate Metabolism	57	LC/MS Pos Early	561	1500	148.06	56-86-0	611	591	C00025	HMDB00148
374	glutamine	1.0138	0.962984	0.0165393	0.0352112	0.986176	0.137962	0.872511	up	43	glutamine	Amino Acid	Glutamate Metabolism	53	LC/MS Pos Early	563	1291	147.076	56-85-9	5961	5746	C00064	HMDB00641
375	glutarate (pentanedioate)	1.04231	0.723849	0.0288918	0.510458	0.915181	0.184527	0.99746	up	92	glutarate (pentanedioate)	Amino Acid	Lysine Metabolism	396	LC/MS Polar	339	2900	131.035	110-94-1	743	3618533	C00489	HMDB00661
376	glutarylcarnitine (C5-DC)	0.891854	0.180225	0.352803	0.921695	0.437142	0.621809	0.99746	down	93	glutarylcarnitine (C5-DC)	Amino Acid	Lysine Metabolism	44664	LC/MS Pos Early	100001593	2393	276.144	102636-82-8	71464488	21403175	NA	HMDB13130
377	glycerate	1.05578	0.357131	0.0747074	0.518732	0.641149	0.295147	0.99746	up	899	glycerate	Carbohydrate	Glycolysis, Gluconeogenesis, and Pyruvate Metabolism	1572	LC/MS Polar	1052	2070.4	105.019	600-19-1	752	732	C00258	HMDB00139
378	glycerol 3-phosphate	1.31182	0.000162925	0.0530819	0.317673	0.00265335	0.241091	0.99746	up	1919	glycerol 3-phosphate	Lipid	Glycerolipid Metabolism	43847	LC/MS Pos Early	100000258	580	173.021	29849-82-9	754	734	C00093	HMDB00126
379	glycerophosphoethanolamine	2.28165	0.00113147	0.0772094	0.313009	0.0112163	0.298369	0.99746	up	1578	glycerophosphoethanolamine	Lipid	Phospholipid Metabolism	37455	LC/MS Polar	100001620	3075	214.049	33049-08-0	123874	110410	C01233	HMDB00114
380	glycerophosphoglycerol	2.39288	4.9432e-09	0.964709	0.136212	4.22644e-07	0.979023	0.99746	up	1924	glycerophosphoglycerol	Lipid	Glycerolipid Metabolism	48857	LC/MS Polar	100001619	2430	245.043	NA	439964	388990	C03274	NA
381	glycerophosphorylcholine (GPC)	1.5285	0.157714	0.223358	0.60026	0.408622	0.493253	0.99746	up	1572	glycerophosphorylcholine (GPC)	Lipid	Phospholipid Metabolism	15990	LC/MS Pos Early	100000269	672	258.11	28319-77-9	71920	571409	C00670	HMDB00086
382	glycine	0.976092	0.44342	0.231939	0.817997	0.720426	0.502045	0.99746	down	1	glycine	Amino Acid	Glycine, Serine and Threonine Metabolism	58	LC/MS Pos Early	340	1375	76.0393	56-40-6	750	730	C00037	HMDB00123
383	glycochenodeoxycholate	1.21514	0.0551841	0.340218	0.331423	0.208541	0.612392	0.99746	up	2274	glycochenodeoxycholate	Lipid	Primary Bile Acid Metabolism	32346	LC/MS Neg	1628	5236.1	448.307	16564-43-5	12544	NA	C05466	HMDB00637
384	glycochenodeoxycholate glucuronide (1)	1.20403	0.0940241	0.0287071	0.686296	0.299128	0.184527	0.99746	up	2282	glycochenodeoxycholate glucuronide (1)	Lipid	Primary Bile Acid Metabolism	52983	LC/MS Neg	100009264	4806	311.666	NA	NA	NA	NA	NA
385	glycochenodeoxycholate sulfate	0.98966	0.560835	0.255191	0.829064	0.814461	0.520194	0.99746	down	2284	glycochenodeoxycholate sulfate	Lipid	Primary Bile Acid Metabolism	52974	LC/MS Neg	100006641	4820	263.628	NA	NA	NA	NA	NA
386	glycocholate	1.51457	0.116755	0.894103	0.384323	0.353364	0.949672	0.99746	up	2271	glycocholate	Lipid	Primary Bile Acid Metabolism	18476	LC/MS Neg	342	5163	464.302	475-31-0;863-57-0	10140	9734	C01921	HMDB00138
387	glycocholenate sulfate*	1.01996	0.897443	0.374312	0.542351	0.971347	0.644838	0.99746	up	2317	glycocholenate sulfate*	Lipid	Secondary Bile Acid Metabolism	32599	LC/MS Neg	100001989	4750	254.623	NA	NA	NA	NA	NA
388	glycodeoxycholate	1.15736	0.243033	0.347821	0.95437	0.524399	0.616345	0.99746	up	2289	glycodeoxycholate	Lipid	Secondary Bile Acid Metabolism	18477	LC/MS Neg	100000436	5281	448.307	360-65-6	3035026	NA	C05464	HMDB00631
389	glycodeoxycholate sulfate	1.0171	0.858975	0.272207	0.995194	0.950983	0.528281	0.99746	up	2322	glycodeoxycholate sulfate	Lipid	Secondary Bile Acid Metabolism	52975	LC/MS Neg	100006642	4875	263.628	NA	NA	NA	NA	NA
390	glycohyocholate	1.10796	0.283887	0.58512	0.504865	0.577913	0.795197	0.99746	up	2308	glycohyocholate	Lipid	Secondary Bile Acid Metabolism	42574	LC/MS Neg	100004083	5020	464.302	NA	NA	NA	NA	NA
391	glycolithocholate	1.0553	0.652237	0.586944	0.990867	0.879929	0.795197	0.99746	up	2294	glycolithocholate	Lipid	Secondary Bile Acid Metabolism	31912	LC/MS Neg	100001064	5357.1	432.312	474-74-8	115245	103116	C15557	HMDB00698
392	glycolithocholate sulfate*	1.08722	0.931022	0.169047	0.992499	0.982623	0.450359	0.99746	up	2295	glycolithocholate sulfate*	Lipid	Secondary Bile Acid Metabolism	32620	LC/MS Neg	100001657	5011	255.631	15324-64-8	72222	65188	C11301	HMDB02639
393	glycosyl-N-palmitoyl-sphingosine (d18:1/16:0)	0.998715	0.950852	0.40948	0.682779	0.985429	0.664463	0.99746	down	2055	glycosyl-N-palmitoyl-sphingosine (d18:1/16:0)	Lipid	Sphingolipid Metabolism	53013	LC/MS Pos Late	100009272	2623	700.572	NA	NA	NA	NA	NA
394	glycosyl-N-stearoyl-sphingosine (d18:1/18:0)	1.03077	0.620661	0.1265	0.856875	0.854821	0.399511	0.99746	up	2056	glycosyl-N-stearoyl-sphingosine (d18:1/18:0)	Lipid	Sphingolipid Metabolism	52234	LC/MS Pos Late	100001882	3053	728.604	NA	NA	NA	NA	NA
395	glycoursodeoxycholate	1.18654	0.281867	0.0807791	0.397723	0.575514	0.30475	0.99746	up	2300	glycoursodeoxycholate	Lipid	Secondary Bile Acid Metabolism	39379	LC/MS Neg	100002911	5033	448.307	64480-66-6	12310288	19973534	NA	HMDB00708
396	guanidinoacetate	1.04312	0.664592	0.412946	0.798273	0.884399	0.666167	0.99746	up	403	guanidinoacetate	Amino Acid	Creatine Metabolism	43802	LC/MS Polar	344	2884	116.047	352-97-6	763	743	C00581	HMDB00128
397	gulonate*	1.17361	0.138211	0.905518	0.502604	0.37997	0.953775	0.99746	up	3085	gulonate*	Cofactors and Vitamins	Ascorbate and Aldarate Metabolism	46957	LC/MS Polar	100001586	2750	195.051	20246-53-1	9794176	7969943	NA	HMDB03290
398	heptanoate (7:0)	1.99023	0.000998554	0.654901	0.391163	0.0105079	0.839626	0.99746	up	1094	heptanoate (7:0)	Lipid	Medium Chain Fatty Acid	1644	LC/MS Neg	925	3670	129.092	111-14-8	8094	7803	C17714	HMDB00666
399	hexadecanedioate	1.14216	0.681867	0.759236	0.5654	0.890196	0.893482	0.99746	up	1248	hexadecanedioate	Lipid	Fatty Acid, Dicarboxylate	35678	LC/MS Neg	100001614	4615	285.207	505-54-4	10459	10027	C19615	HMDB00672
400	hexanoylcarnitine (C6)	0.824986	0.00382331	0.0558967	0.0825323	0.0269603	0.247498	0.99746	down	1332	hexanoylcarnitine (C6)	Lipid	Fatty Acid Metabolism(Acyl Carnitine)	32328	LC/MS Pos Early	100000781	3308	260.186	6920-35-0	6426853	4932273	NA	HMDB00705
401	hexanoylglutamine	0.871909	0.252743	0.115079	0.699959	0.533349	0.376623	0.99746	down	2392	hexanoylglutamine	Lipid	Fatty Acid Metabolism (Acyl Glutamine)	54907	LC/MS Neg	100001733	2780	243.135	NA	NA	NA	NA	NA
402	hippurate	2.12009	0.000174294	0.357358	0.111875	0.00271666	0.624232	0.99746	up	3153	hippurate	Xenobiotics	Benzoate Metabolism	15753	LC/MS Neg	100000014	2106.9	178.051	495-69-2	464	451	C01586	HMDB00714
403	histidine	1.0726	0.0683118	0.394487	0.63283	0.238083	0.656495	0.99746	up	61	histidine	Amino Acid	Histidine Metabolism	59	LC/MS Neg	355	755.9	154.062	5934-29-2	6274	752	C00135	HMDB00177
404	homoarginine	0.969357	0.675702	0.813298	0.707693	0.88786	0.912292	0.99746	down	373	homoarginine	Amino Acid	Urea cycle; Arginine and Proline Metabolism	22137	LC/MS Pos Early	100000961	2882	189.135	156-86-5	9085	8732	C01924	HMDB00670
405	homocitrulline	1.36601	0.000451951	0.601654	0.281688	0.00572471	0.803773	0.99746	up	374	homocitrulline	Amino Acid	Urea cycle; Arginine and Proline Metabolism	22138	LC/MS Polar	100000963	3006.8	188.104	1190-49-4	65072	58582	C02427	HMDB00679
406	homostachydrine*	1.07798	0.339523	0.14246	0.948352	0.627095	0.416309	0.99746	up	3460	homostachydrine*	Xenobiotics	Food Component/Plant	33009	LC/MS Pos Early	100001550	1750	158.118	1195-94-4	441447	390180	C08283	HMDB33433
407	hydantoin-5-propionic acid	1.48594	0.0117042	0.0160911	0.342996	0.0661627	0.13588	0.99746	up	67	hydantoin-5-propionic acid	Amino Acid	Histidine Metabolism	40473	LC/MS Polar	100002514	2080	171.041	5624-26-0	782	761	C05565	HMDB01212
408	hydroquinone sulfate	0.869754	0.573519	0.618937	0.814185	0.824133	0.815709	0.99746	down	3804	hydroquinone sulfate	Xenobiotics	Drug	35322	LC/MS Neg	100001604	1395	188.986	123-31-9	161220	141624	C00530	HMDB02434
409	hydroxycotinine	1.32913	0.611712	0.0427569	0.804319	0.850428	0.221558	0.99746	up	3237	hydroxycotinine	Xenobiotics	Tobacco Metabolite	38661	LC/MS Pos Early	100002717	2030	193.097	34834-67-8	10219774	8395266	NA	HMDB01390
410	hypotaurine	1.02263	0.965112	0.0329918	0.347369	0.986176	0.199702	0.99746	up	357	hypotaurine	Amino Acid	Methionine, Cysteine, SAM and Taurine Metabolism	590	LC/MS Polar	358	2763.4	108.012	300-84-5	107812	96959	C00519	HMDB00965
411	hypoxanthine	0.935082	0.118909	0.406023	0.042288	0.3583	0.664463	0.997413	down	2904	hypoxanthine	Nucleotide	Purine Metabolism, (Hypo)Xanthine/Inosine containing	3127	LC/MS Neg	171	1291.2	135.031	68-94-0	790	768	C00262	HMDB00157
412	I-urobilinogen	1.19701	0.201139	0.135478	0.350059	0.467956	0.409634	0.99746	up	3127	I-urobilinogen	Cofactors and Vitamins	Hemoglobin and Porphyrin Metabolism	32426	LC/MS Neg	100001226	4190	591.319	14684-37-8	26818	24980	C05790	HMDB04157
413	ibuprofen	1	NA	NA	NA	NA	NA	NA	down	3701	ibuprofen	Xenobiotics	Drug	17799	LC/MS Neg	1487	4925	205.123	15687-27-1	3672	3544	D00126	HMDB01925
414	ibuprofen acyl glucuronide	1	NA	NA	NA	NA	NA	NA	down	3700	ibuprofen acyl glucuronide	Xenobiotics	Drug	38366	LC/MS Neg	100002406	4976	381.155	115075-59-7	163959	143793	NA	NA
415	imidazole lactate	1.10216	0.137464	0.566328	0.324637	0.37997	0.784146	0.99746	up	72	imidazole lactate	Amino Acid	Histidine Metabolism	15716	LC/MS Neg	100000263	739.4	155.046	14403-45-3	440129	389128	C05568	HMDB02320
416	imidazole propionate	0.975931	0.963083	0.773086	0.853739	0.986176	0.896143	0.99746	down	71	imidazole propionate	Amino Acid	Histidine Metabolism	40730	LC/MS Pos Early	100003434	2263	141.066	1074-59-5	70630	63798	NA	HMDB02271
417	iminodiacetate (IDA)	0.956556	0.315438	0.421081	0.499324	0.60945	0.669813	0.99746	down	4088	iminodiacetate (IDA)	Xenobiotics	Chemical	21025	LC/MS Pos Early	100000900	808	134.045	142-73-4	8897	8557	C19911	HMDB11753
418	indole-3-carboxylic acid	0.765396	0.0016774	0.906365	0.923171	0.0145233	0.953775	0.99746	down	258	indole-3-carboxylic acid	Amino Acid	Tryptophan Metabolism	38116	LC/MS Neg	100002185	1708.8	160.04	771-50-6	69867	NA	C19837	HMDB03320
419	indoleacetate	1.06744	0.379642	0.645419	0.610123	0.664131	0.833992	0.99746	up	222	indoleacetate	Amino Acid	Tryptophan Metabolism	27513	LC/MS Pos Early	100001034	2850	176.071	6505-45-9	802	780	C00954	HMDB00197
420	indoleacetylglutamine	0.971521	0.619248	7.52449e-05	0.354323	0.854821	0.0102935	0.99746	down	251	indoleacetylglutamine	Amino Acid	Tryptophan Metabolism	42087	LC/MS Neg	100001731	2535	302.115	NA	25200879	NA	NA	HMDB13240
421	indolelactate	1.05183	0.670921	0.546484	0.839861	0.88786	0.770712	0.99746	up	221	indolelactate	Amino Acid	Tryptophan Metabolism	18349	LC/MS Pos Early	100000463	2600	206.081	832-97-3	92904	83867	C02043	HMDB00671
422	indolepropionate	0.78992	0.417551	0.35866	0.547182	0.702566	0.624232	0.99746	down	224	indolepropionate	Amino Acid	Tryptophan Metabolism	32405	LC/MS Neg	100001083	2795	188.072	830-96-6	3744	3613	NA	HMDB02302
423	inosine	0.951611	0.214205	0.380882	0.0224166	0.485153	0.646461	0.872511	down	2903	inosine	Nucleotide	Purine Metabolism, (Hypo)Xanthine/Inosine containing	1123	LC/MS Neg	361	1602.1	267.073	58-63-9	6021	21241953	C00294	HMDB00195
424	isobutyrylcarnitine (C4)	1.04319	0.798411	0.725818	0.0214294	0.948195	0.879118	0.872511	up	315	isobutyrylcarnitine (C4)	Amino Acid	Leucine, Isoleucine and Valine Metabolism	33441	LC/MS Pos Early	100001055	2810	232.154	25518-49-4	168379	NA	NA	HMDB00736
425	isobutyrylglycine	1.00625	0.869147	0.778112	0.46299	0.954248	0.897519	0.99746	up	316	isobutyrylglycine	Amino Acid	Leucine, Isoleucine and Valine Metabolism	35437	LC/MS Neg	100001590	1420	144.067	15926-18-8	10855600	9030891	NA	HMDB00730
426	isoeugenol sulfate	1.18062	0.464842	0.103222	0.728124	0.741147	0.354055	0.99746	up	3607	isoeugenol sulfate	Xenobiotics	Food Component/Plant	48997	LC/MS Neg	100006089	3893	243.033	NA	NA	NA	NA	NA
427	isoleucine	1.19517	0.000543109	0.185971	0.238347	0.00663369	0.469388	0.99746	up	297	isoleucine	Amino Acid	Leucine, Isoleucine and Valine Metabolism	1125	LC/MS Pos Early	376	2800	132.102	73-32-5	6306	769	C00407	HMDB00172
428	isoleucylglycine	1.11446	0.854455	0.121853	0.185955	0.950983	0.391303	0.99746	up	630	isoleucylglycine	Peptide	Dipeptide	40008	LC/MS Neg	100003169	1992	187.109	868-28-0	342532	303621	NA	NA
429	isovalerate	1.17519	0.314063	0.00573447	0.978948	0.60945	0.0769094	0.99746	up	273	isovalerate	Amino Acid	Leucine, Isoleucine and Valine Metabolism	44656	LC/MS Neg	100000708	1564	101.061	503-74-2	10430	10001	C08262	HMDB00718
430	isovalerylcarnitine (C5)	1.06623	0.437631	0.0113146	0.255211	0.718154	0.114875	0.99746	up	277	isovalerylcarnitine (C5)	Amino Acid	Leucine, Isoleucine and Valine Metabolism	34407	LC/MS Pos Early	100001393	3085	246.17	31023-24-2	6426851	4932271	NA	HMDB00688
431	isovalerylglycine	1.1683	0.51587	0.0831216	0.272951	0.798315	0.310684	0.99746	up	275	isovalerylglycine	Amino Acid	Leucine, Isoleucine and Valine Metabolism	35107	LC/MS Neg	100001452	1950	158.082	16284-60-9	546304	475516	NA	HMDB00678
432	kynurenate	0.958439	0.586784	0.102036	0.113827	0.830974	0.352489	0.99746	down	229	kynurenate	Amino Acid	Tryptophan Metabolism	1417	LC/MS Neg	98	2224	188.035	492-27-3	3845	3712	C01717	HMDB00715
433	kynurenine	0.90529	0.054825	0.409947	0.263157	0.208335	0.664463	0.99746	down	228	kynurenine	Amino Acid	Tryptophan Metabolism	15140	LC/MS Pos Early	100000265	2739	209.092	2922-83-0	161166	141580	C00328	HMDB00684
434	lactate	0.966856	0.591362	0.0174763	0.210236	0.834004	0.142307	0.99746	down	896	lactate	Carbohydrate	Glycolysis, Gluconeogenesis, and Pyruvate Metabolism	527	LC/MS Neg	482	681.6	89.0244	79-33-4	612	592	C00186	HMDB00190
435	lactosyl-N-nervonoyl-sphingosine (d18:1/24:1)*	1.0056	0.80096	0.805377	0.81533	0.948195	0.91205	0.99746	up	2066	lactosyl-N-nervonoyl-sphingosine (d18:1/24:1)*	Lipid	Sphingolipid Metabolism	57370	LC/MS Pos Late	100015620	3778	972.735	NA	NA	24846896	NA	NA
436	lactosyl-N-palmitoyl-sphingosine (d18:1/16:0)	0.999051	0.941285	0.985722	0.654465	0.982623	0.992981	0.99746	down	2064	lactosyl-N-palmitoyl-sphingosine (d18:1/16:0)	Lipid	Sphingolipid Metabolism	53010	LC/MS Pos Late	100009030	2527	862.625	4201-62-1	NA	NA	NA	NA
437	laurate (12:0)	0.994716	0.752046	0.181503	0.926174	0.928804	0.46324	0.99746	down	1100	laurate (12:0)	Lipid	Medium Chain Fatty Acid	1645	LC/MS Neg	181	5300	199.17	143-07-7	3893	3756	C02679	HMDB00638
438	laurylcarnitine (C12)	0.689141	0.00022823	0.0752777	0.0552548	0.00318591	0.295147	0.99746	down	1338	laurylcarnitine (C12)	Lipid	Fatty Acid Metabolism(Acyl Carnitine)	34534	LC/MS Pos Late	100001392	1235	344.28	25518-54-1	10427569	8602997	NA	HMDB02250
439	leucine	1.10457	0.0573072	0.0519991	0.333238	0.213033	0.241091	0.99746	up	266	leucine	Amino Acid	Leucine, Isoleucine and Valine Metabolism	60	LC/MS Pos Early	397	2864	132.102	61-90-5	6106	5880	C00123	HMDB00687
440	lignoceroyl sphingomyelin (d18:1/24:0)	1.02752	0.456496	0.148416	0.647914	0.732965	0.416309	0.99746	up	2028	lignoceroyl sphingomyelin (d18:1/24:0)	Lipid	Sphingolipid Metabolism	57330	LC/MS Pos Late	100006298	3437	815.7	60037-60-7	NA	24846875	NA	NA
441	lignoceroylcarnitine (C24)*	1.009	0.815283	0.178153	0.986397	0.948195	0.456391	0.99746	up	1368	lignoceroylcarnitine (C24)*	Lipid	Fatty Acid Metabolism(Acyl Carnitine)	57515	LC/MS Pos Late	100015834	1603	512.467	NA	NA	NA	NA	NA
442	linoleate (18:2n6)	0.997297	0.207941	0.33803	0.991521	0.475692	0.610059	0.99746	down	1147	linoleate (18:2n6)	Lipid	Polyunsaturated Fatty Acid (n3 and n6)	1105	LC/MS Neg	180	5535	279.233	60-33-3	5280450	4444105	C01595	HMDB00673
443	linolenate [alpha or gamma; (18:3n3 or 6)]	1.08197	0.643919	0.760672	0.986997	0.87389	0.893482	0.99746	up	1149	linolenate [alpha or gamma; (18:3n3 or 6)]	Lipid	Polyunsaturated Fatty Acid (n3 and n6)	34035	LC/MS Neg	100001337	5450	277.217	NA	5280934	4444437	C06426	HMDB03073
444	linoleoyl ethanolamide	0.966092	0.302589	0.752255	0.836879	0.599916	0.891755	0.99746	down	1530	linoleoyl ethanolamide	Lipid	Endocannabinoid	52608	LC/MS Neg	100006726	6150	322.275	68171-52-8	5283446	4446566	NA	HMDB12252
445	linoleoyl-arachidonoyl-glycerol (18:2/20:4) [1]*	1.20288	0.0518745	0.00136934	0.175314	0.201603	0.031221	0.99746	up	1974	linoleoyl-arachidonoyl-glycerol (18:2/20:4) [1]*	Lipid	Diacylglycerol	54955	LC/MS Pos Late	100010922	2566	658.541	NA	NA	NA	NA	NA
446	linoleoyl-arachidonoyl-glycerol (18:2/20:4) [2]*	1.20646	0.065784	0.00217269	0.376811	0.232387	0.0401655	0.99746	up	1975	linoleoyl-arachidonoyl-glycerol (18:2/20:4) [2]*	Lipid	Diacylglycerol	54956	LC/MS Pos Late	100010923	2624	658.541	NA	NA	NA	NA	NA
447	linoleoyl-docosahexaenoyl-glycerol (18:2/22:6) [1]*	0.855935	0.45022	0.289912	0.640984	0.727281	0.55391	0.99746	down	1980	linoleoyl-docosahexaenoyl-glycerol (18:2/22:6) [1]*	Lipid	Diacylglycerol	54949	LC/MS Pos Late	100010928	2417	682.541	NA	NA	NA	NA	NA
448	linoleoyl-linolenoyl-glycerol (18:2/18:3) [1]*	1.52308	0.0030771	0.883844	0.71642	0.023129	0.949057	0.99746	up	1978	linoleoyl-linolenoyl-glycerol (18:2/18:3) [1]*	Lipid	Diacylglycerol	54963	LC/MS Pos Late	100010926	2426	632.525	NA	NA	NA	NA	NA
449	linoleoyl-linolenoyl-glycerol (18:2/18:3) [2]*	1.19839	0.242255	0.390121	0.747266	0.524399	0.65505	0.99746	up	1979	linoleoyl-linolenoyl-glycerol (18:2/18:3) [2]*	Lipid	Diacylglycerol	54964	LC/MS Pos Late	100010927	2478	632.525	NA	NA	NA	NA	NA
450	linoleoyl-linoleoyl-glycerol (18:2/18:2) [1]*	1.21854	0.0685706	0.675713	0.729813	0.238083	0.857491	0.99746	up	1976	linoleoyl-linoleoyl-glycerol (18:2/18:2) [1]*	Lipid	Diacylglycerol	54968	LC/MS Pos Late	100010941	2689	634.541	NA	NA	NA	NA	NA
451	linoleoylcarnitine (C18:2)*	0.849676	0.0203641	0.532721	0.880457	0.100209	0.759128	0.99746	down	1344	linoleoylcarnitine (C18:2)*	Lipid	Fatty Acid Metabolism(Acyl Carnitine)	46223	LC/MS Pos Late	100003151	1430	424.342	36816-10-1	6450015	4952667	NA	HMDB06469
452	linoleoylcholine*	1.04531	0.864917	0.0888516	0.446616	0.952292	0.326745	0.99746	up	2376	linoleoylcholine*	Lipid	Fatty Acid Metabolism (Acyl Choline)	57463	LC/MS Pos Late	100015760	1388	366.337	NA	NA	NA	NA	NA
453	lysine	0.969617	0.383314	0.722384	0.721544	0.667143	0.879118	0.99746	down	82	lysine	Amino Acid	Lysine Metabolism	1301	LC/MS Pos Early	407	2850	147.113	56-87-1	5962	5747	C00047	HMDB00182
454	malate	1.13403	0.185017	0.69507	0.0567788	0.445605	0.870748	0.99746	up	1077	malate	Energy	TCA Cycle	1303	LC/MS Neg	409	615.6	133.014	6915-15-7	525	510	C00149	HMDB00156
455	maleate	0.778399	0.55035	0.961011	0.455668	0.809761	0.978172	0.99746	down	1236	maleate	Lipid	Fatty Acid, Dicarboxylate	20676	LC/MS Polar	100000707	2510	115.004	110-16-7	444266	392248	C01384	HMDB00176
456	mannitol/sorbitol	5.73264	6.93128e-16	0.00610639	0.811663	4.74099e-13	0.0793191	0.99746	up	990	mannitol/sorbitol	Carbohydrate	Fructose, Mannose and Galactose Metabolism	46142	LC/MS Polar	100001740	2260	181.072	NA	5780	440	C01507	HMDB00247
457	mannose	0.714604	8.46991e-05	0.458244	0.162618	0.00165526	0.698082	0.99746	down	991	mannose	Carbohydrate	Fructose, Mannose and Galactose Metabolism	48153	LC/MS Polar	803	2200	225.062	3458-28-4	18950	141983	C00159	HMDB00169
458	margarate (17:0)	0.928507	0.311788	0.22355	0.356462	0.60945	0.493253	0.99746	down	1109	margarate (17:0)	Lipid	Long Chain Fatty Acid	1121	LC/MS Neg	891	5731	269.249	506-12-7	10465	10033	NA	HMDB02259
459	margaroylcarnitine*	0.964506	0.605497	0.798085	0.982595	0.846953	0.906395	0.99746	down	1369	margaroylcarnitine*	Lipid	Fatty Acid Metabolism(Acyl Carnitine)	57512	LC/MS Pos Late	100004054	1424	414.358	106182-29-0	NA	NA	NA	NA
460	mead acid (20:3n9)	1.10734	0.0193304	0.0374513	0.705918	0.0958115	0.205972	0.99746	up	1158	mead acid (20:3n9)	Lipid	Polyunsaturated Fatty Acid (n3 and n6)	35174	LC/MS Neg	100001472	5650	305.249	20590-32-3	5312531	4471956	NA	HMDB10378
461	metformin	1	NA	NA	NA	NA	NA	NA	down	3828	metformin	Xenobiotics	Drug	38306	LC/MS Pos Early	100002405	2817	130.109	1115-70-4	4091	3949	C07151	HMDB01921
462	methionine	1.05057	0.513637	0.826328	0.345805	0.798315	0.919312	0.99746	up	330	methionine	Amino Acid	Methionine, Cysteine, SAM and Taurine Metabolism	1302	LC/MS Pos Early	415	2526	150.058	63-68-3	6137	5907	C00073	HMDB00696
463	methionine sulfone	1.05997	0.649485	0.260857	0.461847	0.879699	0.520194	0.99746	up	334	methionine sulfone	Amino Acid	Methionine, Cysteine, SAM and Taurine Metabolism	44878	LC/MS Pos Early	100004635	1250	182.048	820-10-0	69961	63154	NA	NA
464	methionine sulfoxide	1.20042	0.00532892	0.390732	0.537142	0.0347141	0.65505	0.99746	up	335	methionine sulfoxide	Amino Acid	Methionine, Cysteine, SAM and Taurine Metabolism	18374	LC/MS Pos Early	100000039	1272	166.053	3226-65-1	158980	139840	C02989	HMDB02005
465	methyl glucopyranoside (alpha + beta)	1.14158	0.541014	0.860797	0.456275	0.807977	0.939052	0.99746	up	3569	methyl glucopyranoside (alpha + beta)	Xenobiotics	Food Component/Plant	46144	LC/MS Neg	100005864	1070	193.072	NA	NA	NA	NA	NA
466	methyl-4-hydroxybenzoate sulfate	0.774633	0.849401	0.0318607	0.83929	0.950983	0.196331	0.99746	down	3213	methyl-4-hydroxybenzoate sulfate	Xenobiotics	Benzoate Metabolism	48429	LC/MS Neg	100006116	2873	230.997	NA	NA	NA	NA	NA
467	methylmalonate (MMA)	0.617572	0.384871	0.584208	0.518806	0.668152	0.795197	0.99746	down	1316	methylmalonate (MMA)	Lipid	Fatty Acid Metabolism (also BCAA Metabolism)	1496	LC/MS Polar	418	3078.4	117.019	516-05-2	487	473	C02170	HMDB00202
468	methylsuccinate	1.12615	0.150713	0.194661	0.993173	0.396693	0.474098	0.99746	up	289	methylsuccinate	Amino Acid	Leucine, Isoleucine and Valine Metabolism	15745	LC/MS Polar	2051	2800	131.035	498-21-5	10349	9922	NA	HMDB01844
469	myo-inositol	1.17578	0.000502316	0.183533	0.299882	0.00624698	0.464998	0.99746	up	1541	myo-inositol	Lipid	Inositol Metabolism	1124	LC/MS Polar	363	3506.3	225.062	87-89-8	892	10239179	C00137	HMDB00211
470	myristate (14:0)	1.07616	0.745292	0.251384	0.603414	0.927719	0.520194	0.99746	up	1103	myristate (14:0)	Lipid	Long Chain Fatty Acid	1365	LC/MS Neg	519	5440	227.202	544-63-8	11005	10539	C06424	HMDB00806
471	myristoleate (14:1n5)	0.79333	0.0178018	0.35454	0.380231	0.090196	0.621809	0.99746	down	1104	myristoleate (14:1n5)	Lipid	Long Chain Fatty Acid	32418	LC/MS Neg	100001198	5346.9	225.186	544-64-9	5281119	4444564	C08322	HMDB02000
472	myristoleoylcarnitine (C14:1)*	0.665247	0.000204909	0.215533	0.224445	0.00298207	0.483359	0.99746	down	1348	myristoleoylcarnitine (C14:1)*	Lipid	Fatty Acid Metabolism(Acyl Carnitine)	48182	LC/MS Pos Late	100006051	1316	370.295	889848-55-9	NA	NA	NA	NA
473	myristoyl dihydrosphingomyelin (d18:0/14:0)*	1.02116	0.611128	0.14601	0.71292	0.850428	0.416309	0.99746	up	2021	myristoyl dihydrosphingomyelin (d18:0/14:0)*	Lipid	Sphingolipid Metabolism	57365	LC/MS Pos Late	100009038	2060	677.559	NA	NA	24846886	NA	NA
474	myristoylcarnitine (C14)	0.887321	0.163818	0.209173	0.587544	0.411954	0.476658	0.99746	down	1339	myristoylcarnitine (C14)	Lipid	Fatty Acid Metabolism(Acyl Carnitine)	33952	LC/MS Pos Late	100001270	1350	372.311	18822-89-4	53477791	4932274	NA	HMDB05066
475	N-(2-furoyl)glycine	0.262198	0.122423	0.915427	0.978476	0.367268	0.958886	0.99746	down	3489	N-(2-furoyl)glycine	Xenobiotics	Food Component/Plant	31536	LC/MS Neg	100001086	1525.8	168.03	5657-19-2;5657-19-2	21863	20549	NA	HMDB00439
476	N-acetyl-3-methylhistidine*	1.07084	0.552082	0.3855	0.0916052	0.809761	0.652595	0.99746	up	65	N-acetyl-3-methylhistidine*	Amino Acid	Histidine Metabolism	43256	LC/MS Neg	100002204	1360	210.088	37841-04-6	193270	19993498	NA	NA
477	N-acetyl-aspartyl-glutamate (NAAG)	1.11386	0.234921	0.493587	0.667965	0.520019	0.733229	0.99746	up	46	N-acetyl-aspartyl-glutamate (NAAG)	Amino Acid	Glutamate Metabolism	35665	LC/MS Pos Early	100001612	1035	305.098	3106-85-2	5255	5065	C12270	HMDB01067
478	N-acetyl-beta-alanine	0.889543	0.0299986	0.640608	0.818281	0.132381	0.831454	0.99746	down	3009	N-acetyl-beta-alanine	Nucleotide	Pyrimidine Metabolism, Uracil containing	37432	LC/MS Neg	100002102	773	130.051	3025-95-4	76406	68881	C01073	NA
479	N-acetylalanine	0.963075	0.123963	0.133619	0.562526	0.368654	0.409634	0.99746	down	29	N-acetylalanine	Amino Acid	Alanine and Aspartate Metabolism	1585	LC/MS Neg	1110	861.2	130.051	97-69-8	88064	79449	C02847	HMDB00766
480	N-acetylalliin	1.04368	0.936	0.864042	0.654103	0.982623	0.939594	0.99746	up	3373	N-acetylalliin	Xenobiotics	Food Component/Plant	45404	LC/MS Neg	100005367	1467	218.049	NA	NA	NA	NA	NA
481	N-acetylarginine	1.03169	0.79826	0.396185	0.392643	0.948195	0.656495	0.99746	up	379	N-acetylarginine	Amino Acid	Urea cycle; Arginine and Proline Metabolism	33953	LC/MS Pos Early	100001266	2245	217.13	155-84-0	67427	60752	C02562	HMDB04620
482	N-acetylaspartate (NAA)	1.09239	0.807441	0.996611	0.463376	0.948195	0.998071	0.99746	up	35	N-acetylaspartate (NAA)	Amino Acid	Alanine and Aspartate Metabolism	22185	LC/MS Polar	100000787	3143	174.041	997-55-7;997-55-7	65065	58576	C01042	HMDB00812
483	N-acetylcarnosine	1.09658	0.194126	0.0545913	0.783629	0.459454	0.245622	0.99746	up	458	N-acetylcarnosine	Peptide	Dipeptide Derivative	43488	LC/MS Neg	100004046	1235	267.11	56353-15-2	9903482	8079136	NA	HMDB12881
484	N-acetylcitrulline	1.2865	0.171338	0.0294057	0.515492	0.423086	0.184527	0.99746	up	394	N-acetylcitrulline	Amino Acid	Urea cycle; Arginine and Proline Metabolism	48434	LC/MS Neg	100001577	940	216.099	33965-42-3	656979	571213	C15532	HMDB00856
485	N-acetylglucosamine/N-acetylgalactosamine	1.01077	0.966634	0.254952	0.779664	0.986176	0.520194	0.99746	up	1061	N-acetylglucosamine/N-acetylgalactosamine	Carbohydrate	Aminosugar Metabolism	46539	LC/MS Pos Early	100006435	715	222.097	NA	NA	NA	NA	NA
486	N-acetylglucosaminylasparagine	1.03529	0.999486	0.0211759	0.334027	0.999486	0.162745	0.99746	up	1058	N-acetylglucosaminylasparagine	Carbohydrate	Aminosugar Metabolism	48149	LC/MS Pos Early	1215	1212	336.14	2776-93-4	123826	21403014	C04540	HMDB00489
487	N-acetylglutamate	1.39378	6.46899e-06	0.188573	0.66145	0.000192382	0.470995	0.99746	up	44	N-acetylglutamate	Amino Acid	Glutamate Metabolism	15720	LC/MS Polar	100000282	3106	188.056	1430871	70914	1266066	C00624	HMDB01138
488	N-acetylglutamine	1.14897	0.434722	0.43375	0.973445	0.718154	0.683387	0.99746	up	45	N-acetylglutamine	Amino Acid	Glutamate Metabolism	33943	LC/MS Polar	100001253	2140	187.072	2490-97-3	182230	158492	C02716	HMDB06029
489	N-acetylglycine	0.975971	0.643906	0.272636	0.0504796	0.87389	0.528281	0.99746	down	2	N-acetylglycine	Amino Acid	Glycine, Serine and Threonine Metabolism	27710	LC/MS Neg	100001006	731	116.035	543-24-8	10972	10507	NA	HMDB00532
490	N-acetylhistidine	1.10306	0.362332	0.0114203	0.901446	0.647089	0.114875	0.99746	up	62	N-acetylhistidine	Amino Acid	Histidine Metabolism	33946	LC/MS Polar	100001293	2088	196.073	39145-52-3	75619	68142	C02997	HMDB32055
491	N-acetylisoleucine	1.14331	0.0103046	0.0484924	0.667986	0.0597316	0.23602	0.99746	up	299	N-acetylisoleucine	Amino Acid	Leucine, Isoleucine and Valine Metabolism	33967	LC/MS Neg	100001276	2325	172.098	3077-46-1	2802421	2081100	NA	NA
492	N-acetylkynurenine (2)	1.22916	0.748299	0.490154	0.612384	0.928804	0.732021	0.99746	up	260	N-acetylkynurenine (2)	Amino Acid	Tryptophan Metabolism	48757	LC/MS Neg	100006378	2378	249.088	NA	NA	NA	NA	NA
493	N-acetylleucine	1.21898	0.00465507	0.0451607	0.753378	0.0315254	0.227145	0.99746	up	267	N-acetylleucine	Amino Acid	Leucine, Isoleucine and Valine Metabolism	1587	LC/MS Neg	1082	2400	172.098	1188-21-2	70912	64075	C02710	HMDB11756
494	N-acetylmethionine	1.0694	0.0769145	0.219288	0.549797	0.256971	0.487625	0.99746	up	331	N-acetylmethionine	Amino Acid	Methionine, Cysteine, SAM and Taurine Metabolism	1589	LC/MS Neg	1083	1787	190.054	65-82-7	448580	395338	C02712	HMDB11745
495	N-acetylneuraminate	0.981049	0.496534	0.610618	0.479298	0.777183	0.810256	0.99746	down	1047	N-acetylneuraminate	Carbohydrate	Aminosugar Metabolism	32377	LC/MS Pos Early	1162	660	310.113	131-48-6	439197	10292217	C00270	HMDB00230
496	N-acetylphenylalanine	1.07773	0.389034	0.146683	0.23053	0.671968	0.416309	0.99746	up	111	N-acetylphenylalanine	Amino Acid	Phenylalanine and Tyrosine Metabolism	33950	LC/MS Neg	100001256	2597	206.082	2018-61-3	74839	67404	C03519	HMDB00512
497	N-acetylputrescine	1.07021	0.51784	0.98869	0.542014	0.798744	0.993622	0.99746	up	414	N-acetylputrescine	Amino Acid	Polyamine Metabolism	37496	LC/MS Pos Early	192	2230	131.118	18233-70-0	122356	109095	C02714	HMDB02064
498	N-acetylserine	1.04801	0.354342	0.576194	0.936744	0.638752	0.791399	0.99746	up	10	N-acetylserine	Amino Acid	Glycine, Serine and Threonine Metabolism	37076	LC/MS Polar	100001851	2000	146.046	97-14-3	65249	58744	NA	HMDB02931
499	N-acetyltaurine	1.27412	0.0226704	0.598169	0.0357168	0.107917	0.803773	0.872511	up	359	N-acetyltaurine	Amino Acid	Methionine, Cysteine, SAM and Taurine Metabolism	48187	LC/MS Neg	100005466	800	166.018	NA	159864	140553	NA	NA
500	N-acetylthreonine	1.00625	0.997275	0.724385	0.484808	0.998735	0.879118	0.99746	up	16	N-acetylthreonine	Amino Acid	Glycine, Serine and Threonine Metabolism	33939	LC/MS Neg	100001274	821.6	160.062	17093-74-2	152204	3841173	NA	NA
501	N-acetyltryptophan	1.01256	0.909111	0.570534	0.547314	0.973133	0.788375	0.99746	up	218	N-acetyltryptophan	Amino Acid	Tryptophan Metabolism	33959	LC/MS Neg	100001254	2630	245.093	1218-34-4	700653	610602	C03137	HMDB13713
502	N-acetyltyrosine	1.02958	0.524964	0.891689	0.645185	0.799722	0.949672	0.99746	up	124	N-acetyltyrosine	Amino Acid	Phenylalanine and Tyrosine Metabolism	32390	LC/MS Neg	100001104	1680	222.077	537-55-3	68310	61606	NA	HMDB00866
503	N-acetylvaline	0.994866	0.946708	0.635507	0.646694	0.982623	0.829556	0.99746	down	313	N-acetylvaline	Amino Acid	Leucine, Isoleucine and Valine Metabolism	1591	LC/MS Neg	1084	1704	158.082	96-81-1	66789	60154	NA	HMDB11757
504	N-behenoyl-sphingadienine (d18:2/22:0)*	0.891498	0.190671	0.550425	0.979134	0.45601	0.774672	0.99746	down	2013	N-behenoyl-sphingadienine (d18:2/22:0)*	Lipid	Sphingolipid Metabolism	57372	LC/MS Pos Late	100015624	3911	620.598	NA	NA	NA	NA	NA
505	N-delta-acetylornithine	1.1466	0.0850222	0.013209	0.671064	0.279028	0.125109	0.99746	up	382	N-delta-acetylornithine	Amino Acid	Urea cycle; Arginine and Proline Metabolism	43249	LC/MS Neg	100004523	858	173.093	NA	9920500	8096135	NA	NA
506	N-formylmethionine	1.03297	0.344794	0.316503	0.897102	0.630586	0.591796	0.99746	up	332	N-formylmethionine	Amino Acid	Methionine, Cysteine, SAM and Taurine Metabolism	2829	LC/MS Neg	194	1543.8	176.039	4289-98-9	439750	388809	C03145	HMDB01015
507	N-formylphenylalanine	1.22637	0.26058	0.000639847	0.281591	0.543404	0.0208407	0.99746	up	202	N-formylphenylalanine	Amino Acid	Phenylalanine and Tyrosine Metabolism	48433	LC/MS Neg	100006056	2360	192.067	13200-85-6	759256	663938	NA	NA
508	N-methylpipecolate	0.889186	0.240651	0.323312	0.619455	0.524399	0.596079	0.99746	down	4122	N-methylpipecolate	Xenobiotics	Chemical	47101	LC/MS Pos Early	100005383	1932	144.102	41447-17-0	11862129;11286529	9461516	NA	NA
509	N-methylproline	1.11437	0.980633	0.881501	0.84177	0.993708	0.94803	0.99746	up	386	N-methylproline	Amino Acid	Urea cycle; Arginine and Proline Metabolism	37431	LC/MS Pos Early	100001956	1335	130.086	475-11-6	557	541	NA	NA
510	N-oleoyltaurine	0.651155	0.000650761	0.0235981	0.499915	0.00754442	0.168474	0.99746	down	1526	N-oleoyltaurine	Lipid	Endocannabinoid	39732	LC/MS Neg	100003119	5610	388.253	52514-04-2	6437033	4941625	NA	NA
511	N-palmitoyl-sphinganine (d18:0/16:0)	1.54011	3.15185e-09	0.0018615	0.721109	3.59311e-07	0.0374491	0.99746	up	2011	N-palmitoyl-sphinganine (d18:0/16:0)	Lipid	Sphingolipid Metabolism	52604	LC/MS Pos Late	100009028	3090	540.535	5966-29-0	5283572	4446685	NA	HMDB11760
512	N-palmitoyl-sphingosine (d18:1/16:0)	1.10937	0.0165861	0.0299496	0.789493	0.0859459	0.186232	0.99746	up	2050	N-palmitoyl-sphingosine (d18:1/16:0)	Lipid	Sphingolipid Metabolism	44877	LC/MS Pos Late	1518	2893	538.519	24696-26-2	5283564	4446677	NA	HMDB04949
513	N-palmitoylglycine	0.835677	0.0010386	0.137612	0.295803	0.0106871	0.411034	0.99746	down	1323	N-palmitoylglycine	Lipid	Fatty Acid Metabolism(Acyl Glycine)	42092	LC/MS Neg	100003686	5580	312.254	2441-41-0	151008	133100	NA	NA
514	N-palmitoyltaurine	0.728342	0.00595848	0.101228	0.109056	0.0384491	0.352489	0.99746	down	1528	N-palmitoyltaurine	Lipid	Endocannabinoid	39835	LC/MS Neg	100003239	5560	362.237	83982-06-3	NA	14435932	NA	NA
515	N-stearoyltaurine	0.673321	0.000705776	0.000358266	0.539054	0.00800505	0.0155197	0.99746	down	1527	N-stearoyltaurine	Lipid	Endocannabinoid	39730	LC/MS Neg	100003240	5782	390.268	63155-80-6	168274	147194	NA	NA
516	N1-Methyl-2-pyridone-5-carboxamide	0.900367	0.302447	0.346656	0.70354	0.599916	0.616345	0.99746	down	3064	N1-Methyl-2-pyridone-5-carboxamide	Cofactors and Vitamins	Nicotinate and Nicotinamide Metabolism	40469	LC/MS Neg	100001468	1668	151.051	701-44-0	69698	62899	C05842	HMDB04193
517	N1-methyladenosine	0.938443	0.128764	0.160515	0.48545	0.37293	0.433962	0.99746	down	2931	N1-methyladenosine	Nucleotide	Purine Metabolism, Adenine containing	15650	LC/MS Pos Early	1242	2120	282.12	15763-06-1	27476	4573813	C02494	HMDB03331
518	N1-methylinosine	0.992409	0.941102	0.183552	0.932387	0.982623	0.464998	0.99746	down	2909	N1-methylinosine	Nucleotide	Purine Metabolism, (Hypo)Xanthine/Inosine containing	48351	LC/MS Pos Early	100001409	1430	283.104	20245-33-4	65095	513976	NA	HMDB02721
519	N2,N2-dimethylguanosine	0.915365	0.188447	0.0755127	0.960187	0.452274	0.295147	0.99746	down	2967	N2,N2-dimethylguanosine	Nucleotide	Purine Metabolism, Guanine containing	35137	LC/MS Neg	100001412	2220	310.116	2140-67-2	92919	83878	NA	HMDB04824
520	N4-acetylcytidine	0.952768	0.691113	0.0280723	0.818702	0.895306	0.184527	0.99746	down	3021	N4-acetylcytidine	Nucleotide	Pyrimidine Metabolism, Cytidine containing	35130	LC/MS Neg	100001413	2040	284.089	3768-18-1	107461	96702	NA	HMDB05923
521	N6,N6,N6-trimethyllysine	1.01811	0.313308	0.0283756	0.000115171	0.60945	0.184527	0.0787768	up	86	N6,N6,N6-trimethyllysine	Amino Acid	Lysine Metabolism	1498	LC/MS Pos Early	189	2825	189.16	23284-33-5	440120	140379	C03793	HMDB01325
522	N6-acetyllysine	1.20138	0.000796725	0.791635	0.345007	0.00854103	0.903971	0.99746	up	84	N6-acetyllysine	Amino Acid	Lysine Metabolism	36752	LC/MS Neg	100001734	1059	187.109	692-04-6	92832	83801	C02727	HMDB00206
523	N6-carbamoylthreonyladenosine	0.957141	0.22241	0.225998	0.370439	0.498783	0.493523	0.99746	down	2941	N6-carbamoylthreonyladenosine	Nucleotide	Purine Metabolism, Adenine containing	35157	LC/MS Neg	100001415	2164	411.127	24719-82-2	161466	141829	NA	HMDB41623
524	N6-methyladenosine	1.05776	0.988167	0.399683	0.803956	0.995001	0.657171	0.99746	up	2932	N6-methyladenosine	Nucleotide	Purine Metabolism, Adenine containing	37114	LC/MS Neg	213	2593	148.063	1867-73-8	102175	92307	NA	HMDB04044
525	N6-succinyladenosine	1.05276	0.522278	0.209117	0.438908	0.798744	0.476658	0.99746	up	2950	N6-succinyladenosine	Nucleotide	Purine Metabolism, Adenine containing	48130	LC/MS Neg	100001664	980	382.1	4542-23-8	NA	NA	NA	HMDB00912
526	naproxen	1.07828	0.704387	0.0684038	0.480925	0.905188	0.284844	0.99746	up	3841	naproxen	Xenobiotics	Drug	12122	LC/MS Neg	1384	4155	229.087	22204-53-1	156391	137720	C01517	HMDB01923
527	naringenin 7-glucuronide	0.575218	0.838792	0.0482722	0.612436	0.950983	0.23602	0.99746	down	3492	naringenin 7-glucuronide	Xenobiotics	Food Component/Plant	54924	LC/MS Neg	100010898	3144	447.093	NA	NA	NA	NA	NA
528	nonadecanoate (19:0)	1.08723	0.776823	0.197241	0.335962	0.941711	0.474098	0.99746	up	1119	nonadecanoate (19:0)	Lipid	Long Chain Fatty Acid	1356	LC/MS Neg	892	6068	297.28	646-30-0	12591	12071	C16535	HMDB00772
529	noroxycodone	1.07035	0.322233	0.173524	0.37999	0.610547	0.454753	0.99746	up	3933	noroxycodone	Xenobiotics	Drug	52363	LC/MS Pos Early	100006432	2930	302.139	52446-25-0	5489120	4590081	NA	HMDB41960
530	O-acetylhomoserine	5.25839	0.000135292	0.712098	0.00417484	0.0023135	0.879118	0.872511	up	21	O-acetylhomoserine	Amino Acid	Glycine, Serine and Threonine Metabolism	31539	LC/MS Polar	100001129	1850	160.062	7540-67-2	439389	388506	C01077	NA
531	o-cresol sulfate	1.3539	0.0775936	0.50932	0.840834	0.257641	0.747641	0.99746	up	149	o-cresol sulfate	Amino Acid	Phenylalanine and Tyrosine Metabolism	36845	LC/MS Neg	100001806	2796	187.007	NA	11615528	9790277	NA	NA
532	O-desmethyltramadol	1	NA	NA	NA	NA	NA	NA	down	3951	O-desmethyltramadol	Xenobiotics	Drug	53239	LC/MS Pos Early	100006382	3045	250.18	73986-53-5	NA	NA	NA	NA
533	O-desmethyltramadol glucuronide	1	NA	NA	NA	NA	NA	NA	down	3935	O-desmethyltramadol glucuronide	Xenobiotics	Drug	52357	LC/MS Pos Early	100006383	2741	426.212	383891-39-2	NA	28467711	NA	NA
534	O-methylcatechol sulfate	0.846428	0.754993	0.228727	0.98983	0.928804	0.496664	0.99746	down	3185	O-methylcatechol sulfate	Xenobiotics	Benzoate Metabolism	46111	LC/MS Neg	100004208	2344	203.002	NA	22473	21078	NA	NA
535	O-sulfo-L-tyrosine	0.941618	0.453435	0.447159	0.738112	0.729764	0.695129	0.99746	down	4016	O-sulfo-L-tyrosine	Xenobiotics	Chemical	45413	LC/MS Neg	100005384	990	260.023	NA	514186	448617	NA	NA
536	octadecanedioate	0.956952	0.333236	0.903058	0.59922	0.621071	0.953775	0.99746	down	1249	octadecanedioate	Lipid	Fatty Acid, Dicarboxylate	36754	LC/MS Neg	100001615	5043	313.238	871-70-5	70095	63283	NA	HMDB00782
537	octanoylcarnitine (C8)	0.622612	2.77267e-05	0.189231	0.0332631	0.000611777	0.470995	0.872511	down	1333	octanoylcarnitine (C8)	Lipid	Fatty Acid Metabolism(Acyl Carnitine)	33936	LC/MS Pos Late	100001247	950	288.217	3671-77-0	123701	110274	C02838	HMDB00791
538	oleate/vaccenate (18:1)	0.846515	0.0515624	0.142869	0.596073	0.201535	0.416309	0.99746	down	1137	oleate/vaccenate (18:1)	Lipid	Long Chain Fatty Acid	52285	LC/MS Neg	100008930	5655	281.249	NA	NA	NA	NA	NA
539	oleoyl ethanolamide	0.800596	0.0176068	0.663795	0.70775	0.0898734	0.845504	0.99746	down	1515	oleoyl ethanolamide	Lipid	Endocannabinoid	38102	LC/MS Neg	1137	6450	324.291	11-58-0;111-58-0	5283454	4446574	NA	HMDB02088
540	oleoyl-arachidonoyl-glycerol (18:1/20:4) [1]*	1.13129	0.130017	0.000270417	0.601509	0.37293	0.0144442	0.99746	up	1972	oleoyl-arachidonoyl-glycerol (18:1/20:4) [1]*	Lipid	Diacylglycerol	54960	LC/MS Pos Late	100010936	2907	660.556	NA	NA	NA	NA	NA
541	oleoyl-arachidonoyl-glycerol (18:1/20:4) [2]*	1.11616	0.192533	0.000274523	0.783507	0.457266	0.0144442	0.99746	up	1973	oleoyl-arachidonoyl-glycerol (18:1/20:4) [2]*	Lipid	Diacylglycerol	54961	LC/MS Pos Late	100010937	2990	660.556	NA	NA	NA	NA	NA
542	oleoyl-linoleoyl-glycerol (18:1/18:2) [1]	1.12982	0.130307	0.0512855	0.974129	0.37293	0.241091	0.99746	up	1968	oleoyl-linoleoyl-glycerol (18:1/18:2) [1]	Lipid	Diacylglycerol	46798	LC/MS Pos Late	100002989	3115	636.556	106292-55-1	NA	23975985	NA	NA
543	oleoyl-linoleoyl-glycerol (18:1/18:2) [2]	1.08394	0.251856	0.0507297	0.664233	0.533349	0.241091	0.99746	up	1969	oleoyl-linoleoyl-glycerol (18:1/18:2) [2]	Lipid	Diacylglycerol	46799	LC/MS Pos Late	100002990	3223	636.556	104346-53-4	NA	NA	NA	NA
544	oleoyl-oleoyl-glycerol (18:1/18:1) [1]*	1.09199	0.622369	0.027426	0.947628	0.854821	0.183534	0.99746	up	2004	oleoyl-oleoyl-glycerol (18:1/18:1) [1]*	Lipid	Diacylglycerol	54945	LC/MS Pos Late	100010918	3571	638.572	NA	NA	NA	NA	NA
545	oleoylcarnitine (C18:1)	0.850132	0.0191328	0.0452361	0.6365	0.0955245	0.227145	0.99746	down	1346	oleoylcarnitine (C18:1)	Lipid	Fatty Acid Metabolism(Acyl Carnitine)	35160	LC/MS Pos Late	100001501	1423	426.358	38677-66-6	6441392;53477789	21403150	NA	HMDB05065
546	oleoylcholine	0.967488	0.662306	0.0372242	0.17294	0.883532	0.205972	0.99746	down	2375	oleoylcholine	Lipid	Fatty Acid Metabolism (Acyl Choline)	53260	LC/MS Pos Late	100009331	1449	368.352	NA	NA	NA	NA	NA
547	omeprazole	1	NA	NA	NA	NA	NA	NA	down	3852	omeprazole	Xenobiotics	Drug	38600	LC/MS Neg	100002725	4673	344.107	73590-58-6	4594	4433	C07324	HMDB01913
548	ornithine	1.06549	0.139069	0.337382	0.91853	0.380494	0.610059	0.99746	up	369	ornithine	Amino Acid	Urea cycle; Arginine and Proline Metabolism	1493	LC/MS Pos Early	444	2800	133.097	3184-13-2	6262	6026	C00077	HMDB03374
549	orotate	0.914831	0.597747	0.00207333	0.534933	0.841274	0.0401655	0.99746	down	2979	orotate	Nucleotide	Pyrimidine Metabolism, Orotate containing	1505	LC/MS Polar	445	1638.1	155.01	50887-69-9	967	942	C00295	HMDB00226
550	orotidine	1.09097	0.252903	0.643807	0.516292	0.533349	0.833992	0.99746	up	2981	orotidine	Nucleotide	Pyrimidine Metabolism, Orotate containing	35172	LC/MS Polar	100001416	2250	287.052	314-50-1	92751	83729	C01103	HMDB00788
551	oxalate (ethanedioate)	1.03003	0.572122	0.255574	0.592458	0.823856	0.520194	0.99746	up	3084	oxalate (ethanedioate)	Cofactors and Vitamins	Ascorbate and Aldarate Metabolism	20694	LC/MS Neg	100000841	603	88.988	144-62-7	971	946	C00209	HMDB02329
552	p-cresol sulfate	0.939049	0.571141	0.511436	0.95817	0.823856	0.748256	0.99746	down	142	p-cresol sulfate	Amino Acid	Phenylalanine and Tyrosine Metabolism	36103	LC/MS Neg	100001315	2890	187.007	3233-57-7	4615423	3806480	C01468	HMDB11635
553	p-cresol-glucuronide*	0.908824	0.641043	0.770938	0.469025	0.873453	0.895283	0.99746	down	200	p-cresol-glucuronide*	Amino Acid	Phenylalanine and Tyrosine Metabolism	48841	LC/MS Neg	100006191	2420	283.082	17680-99-8	154035	135751	NA	HMDB11686
554	palmitate (16:0)	0.98016	0.202719	0.10517	0.766714	0.470034	0.35612	0.99746	down	1106	palmitate (16:0)	Lipid	Long Chain Fatty Acid	1336	LC/MS Neg	424	5618	255.233	57-10-3	985	960	C00249	HMDB00220
555	palmitoleate (16:1n7)	0.872604	0.0274532	0.219574	0.48319	0.125187	0.487625	0.99746	down	1107	palmitoleate (16:1n7)	Lipid	Long Chain Fatty Acid	33447	LC/MS Neg	452	5475	253.217	373-49-9	445638	393216	C08362	HMDB03229
556	palmitoleoyl-arachidonoyl-glycerol (16:1/20:4) [2]*	0.938862	0.459964	0.00710881	0.474525	0.735631	0.0862512	0.99746	down	2007	palmitoleoyl-arachidonoyl-glycerol (16:1/20:4) [2]*	Lipid	Diacylglycerol	57406	LC/MS Pos Late	100015681	2528	632.525	NA	NA	NA	NA	NA
557	palmitoleoyl-linoleoyl-glycerol (16:1/18:2) [1]*	1.18764	0.136276	0.0127547	0.590645	0.37997	0.124653	0.99746	up	1985	palmitoleoyl-linoleoyl-glycerol (16:1/18:2) [1]*	Lipid	Diacylglycerol	54967	LC/MS Pos Late	100010930	2664	608.525	NA	NA	NA	NA	NA
558	palmitoleoylcarnitine (C16:1)*	0.744976	0.00172152	0.176048	0.335922	0.0145373	0.456124	0.99746	down	1342	palmitoleoylcarnitine (C16:1)*	Lipid	Fatty Acid Metabolism(Acyl Carnitine)	53223	LC/MS Pos Late	100009406	1357	398.326	NA	NA	28639183	NA	NA
559	palmitoyl dihydrosphingomyelin (d18:0/16:0)*	0.99437	0.896067	0.204613	0.992896	0.971347	0.476576	0.99746	down	2022	palmitoyl dihydrosphingomyelin (d18:0/16:0)*	Lipid	Sphingolipid Metabolism	52434	LC/MS Pos Late	100008954	2290	705.591	NA	9939965	8115586	NA	NA
560	palmitoyl sphingomyelin (d18:1/16:0)	0.996009	0.912504	0.276917	0.800552	0.974422	0.532273	0.99746	down	2024	palmitoyl sphingomyelin (d18:1/16:0)	Lipid	Sphingolipid Metabolism	37506	LC/MS Pos Late	100002107	2168	703.575	6254-89-3	9939941	8115562	NA	NA
561	palmitoyl-arachidonoyl-glycerol (16:0/20:4) [1]*	1.55842	0.0084636	0.0133523	0.713869	0.0507816	0.125109	0.99746	up	1983	palmitoyl-arachidonoyl-glycerol (16:0/20:4) [1]*	Lipid	Diacylglycerol	54957	LC/MS Pos Late	100010924	2916	634.541	NA	NA	NA	NA	NA
562	palmitoyl-arachidonoyl-glycerol (16:0/20:4) [2]*	1.64999	9.715e-05	0.000210039	0.498871	0.00175409	0.0143239	0.99746	up	1984	palmitoyl-arachidonoyl-glycerol (16:0/20:4) [2]*	Lipid	Diacylglycerol	54958	LC/MS Pos Late	100010925	3015	634.541	NA	NA	NA	NA	NA
563	palmitoyl-linoleoyl-glycerol (16:0/18:2) [1]*	1.42606	9.74492e-05	0.00307688	0.107887	0.00175409	0.0489439	0.99746	up	1998	palmitoyl-linoleoyl-glycerol (16:0/18:2) [1]*	Lipid	Diacylglycerol	52633	LC/MS Pos Late	100009052	3080	610.541	NA	9543695	7822645	NA	HMDB05207,HMDB07103
564	palmitoyl-linoleoyl-glycerol (16:0/18:2) [2]*	1.37121	0.000200916	0.00882734	0.337017	0.00298207	0.100522	0.99746	up	1999	palmitoyl-linoleoyl-glycerol (16:0/18:2) [2]*	Lipid	Diacylglycerol	52634	LC/MS Pos Late	100009055	3197	610.541	NA	NA	NA	NA	NA
565	palmitoyl-oleoyl-glycerol (16:0/18:1) [2]*	1.44	0.00146719	0.0238917	0.824386	0.0137376	0.168474	0.99746	up	1992	palmitoyl-oleoyl-glycerol (16:0/18:1) [2]*	Lipid	Diacylglycerol	54942	LC/MS Pos Late	100010917	3695	612.556	NA	NA	NA	NA	NA
566	palmitoylcarnitine (C16)	0.948617	0.341696	0.0074398	0.9778	0.62828	0.0862512	0.99746	down	1341	palmitoylcarnitine (C16)	Lipid	Fatty Acid Metabolism(Acyl Carnitine)	44681	LC/MS Pos Late	100000776	1425	400.342	6865-14-1	461	448	C02990	HMDB00222
567	palmitoylcholine	0.972928	0.808948	0.0360146	0.294572	0.948195	0.205972	0.99746	down	2373	palmitoylcholine	Lipid	Fatty Acid Metabolism (Acyl Choline)	52944	LC/MS Pos Late	100009233	1482	342.337	NA	151731	133731	NA	NA
568	pantothenate	0.973726	0.914589	0.196789	0.441727	0.974422	0.474098	0.99746	down	3070	pantothenate	Cofactors and Vitamins	Pantothenate and CoA Metabolism	1508	LC/MS Neg	1024	1498.7	218.103	137-08-6	6613	6361	C00864	HMDB00210
569	paraxanthine	1.23388	0.281864	0.530273	0.4889	0.575514	0.757217	0.99746	up	3220	paraxanthine	Xenobiotics	Xanthine Metabolism	18254	LC/MS Neg	100000453	2279	179.057	611-59-6	4687	4525	C13747	HMDB01860
570	pentadecanoate (15:0)	1.03504	0.843745	0.376572	0.887917	0.950983	0.644838	0.99746	up	1105	pentadecanoate (15:0)	Lipid	Long Chain Fatty Acid	1361	LC/MS Neg	980	5521	241.217	1002-84-2;10002-84-2	13849	13249	C16537	HMDB00826
571	phenol sulfate	0.982124	0.851667	0.000570513	0.965969	0.950983	0.0195115	0.99746	down	139	phenol sulfate	Amino Acid	Phenylalanine and Tyrosine Metabolism	32553	LC/MS Neg	100001510	2156	172.991	937-34-8	74426	67018	C02180	HMDB60015
572	phenylacetylcarnitine	0.972235	0.703617	0.516446	0.623795	0.905188	0.748256	0.99746	down	865	phenylacetylcarnitine	Peptide	Acetylated Peptides	48425	LC/MS Pos Early	100006108	3092	280.154	287108-21-8	NA	NA	NA	NA
573	phenylacetylglutamate	0.946088	0.543705	0.558876	0.494714	0.808281	0.781697	0.99746	down	867	phenylacetylglutamate	Peptide	Acetylated Peptides	52925	LC/MS Neg	100009045	1630	264.088	NA	11579826	9754592	NA	HMDB59772
574	phenylacetylglutamine	0.989245	0.753916	0.556261	0.772132	0.928804	0.781278	0.99746	down	868	phenylacetylglutamine	Peptide	Acetylated Peptides	35126	LC/MS Pos Early	100001417	2145	265.118	28047-15-6	92258	270643	C04148	HMDB06344
575	phenylalanine	1.09873	0.0212061	0.029338	0.563809	0.103607	0.184527	0.99746	up	110	phenylalanine	Amino Acid	Phenylalanine and Tyrosine Metabolism	64	LC/MS Pos Early	460	2878	166.086	63-91-2	6140	5910	C00079	HMDB00159
576	phenyllactate (PLA)	1.79404	2.30619e-05	0.576068	0.0976375	0.000525812	0.791399	0.99746	up	115	phenyllactate (PLA)	Amino Acid	Phenylalanine and Tyrosine Metabolism	22130	LC/MS Neg	100000774	2208	165.056	828-01-3	3848	3715	C05607	HMDB00779
577	phenylpyruvate	1.02053	0.86221	0.927152	0.934936	0.951212	0.962219	0.99746	up	114	phenylpyruvate	Amino Acid	Phenylalanine and Tyrosine Metabolism	566	LC/MS Polar	241	845	163.04	156-06-9	997	972	C00166	HMDB00205
578	phosphate	1.16163	1.53805e-07	0.101584	0.0700754	8.09253e-06	0.352489	0.99746	up	1091	phosphate	Energy	Oxidative Phosphorylation	42109	LC/MS Pos Early	461	576	98.9842	7664-38-2	1061	1032	C00009	HMDB01429
579	phosphoethanolamine	1.08509	0.163192	0.897699	0.471355	0.411894	0.951978	0.99746	up	1576	phosphoethanolamine	Lipid	Phospholipid Metabolism	1600	LC/MS Pos Early	1026	700	142.026	1071-23-4	1015	990	C00346	HMDB00224
580	pipecolate	0.94784	0.984284	0.853172	0.930981	0.995001	0.935208	0.99746	down	100	pipecolate	Amino Acid	Lysine Metabolism	1444	LC/MS Pos Early	1025	2200	130.086	4043-87-2	849	826	C00408	HMDB00070
581	piperine	1.15123	0.373787	0.335848	0.951739	0.658945	0.610059	0.99746	up	3513	piperine	Xenobiotics	Food Component/Plant	33935	LC/MS Pos Late	100001267	1168	286.144	94-62-2	638024	553590	C03882	HMDB29377
582	pregn steroid monosulfate*	0.929708	0.422962	0.244829	0.692811	0.705624	0.51593	0.99746	down	2174	pregn steroid monosulfate*	Lipid	Steroid	32619	LC/MS Neg	100002067	5000	397.205	1247-64-9	NA	13465233	NA	NA
583	pregnanediol-3-glucuronide	0.849405	0.145175	0.92016	0.42095	0.393857	0.959488	0.99746	down	2175	pregnanediol-3-glucuronide	Lipid	Steroid	40708	LC/MS Neg	100003470	5145	495.296	1852-49-9	123796	110346	NA	NA
584	pregnanolone/allopregnanolone sulfate	1.04219	0.440705	0.765461	0.304606	0.720426	0.893482	0.99746	up	2261	pregnanolone/allopregnanolone sulfate	Lipid	Steroid	48394	LC/MS Neg	100006173	5160	397.205	NA	NA	NA	NA	NA
585	pregnen-diol disulfate*	1.09316	0.520831	0.265093	0.845854	0.798744	0.521842	0.99746	up	2173	pregnen-diol disulfate*	Lipid	Steroid	32562	LC/MS Neg	100001993	3868	238.077	NA	NA	NA	NA	NA
586	pregnenolone sulfate	0.894737	0.399752	0.124149	0.727586	0.685288	0.396813	0.99746	down	2146	pregnenolone sulfate	Lipid	Steroid	38170	LC/MS Neg	100002129	5100	395.19	1247-64-9	105074	94802	NA	HMDB00774
587	pro-hydroxy-pro	1.0019	0.827903	0.195324	0.0204361	0.94851	0.474098	0.872511	up	390	pro-hydroxy-pro	Amino Acid	Urea cycle; Arginine and Proline Metabolism	35127	LC/MS Pos Early	100001167	2128	229.118	18684-24-7	11673055	9847785	NA	HMDB06695
588	proline	1.18115	0.00064237	0.563408	0.697691	0.00754442	0.783897	0.99746	up	370	proline	Amino Acid	Urea cycle; Arginine and Proline Metabolism	1898	LC/MS Pos Early	480	1603	116.071	147-85-3	145742	128566	C00148	HMDB00162
589	prolylglycine	2.04802	2.48193e-08	0.0247746	0.883498	1.69764e-06	0.172916	0.99746	up	717	prolylglycine	Peptide	Dipeptide	40703	LC/MS Pos Early	100003674	2136	173.092	2578-57-6	7408076;6426709	4932143	NA	NA
590	propionylcarnitine (C3)	1.03283	0.790335	0.192947	0.142319	0.948195	0.473032	0.99746	up	1313	propionylcarnitine (C3)	Lipid	Fatty Acid Metabolism (also BCAA Metabolism)	32452	LC/MS Pos Early	100001162	2590	218.139	17298-37-2	107738	96904	C03017	HMDB00824
591	propionylglycine	0.889068	0.539185	0.630179	0.541507	0.807977	0.826604	0.99746	down	1314	propionylglycine	Lipid	Fatty Acid Metabolism (also BCAA Metabolism)	31932	LC/MS Neg	100001150	960	130.051	21709-90-0	98681	89122	NA	HMDB00783
592	propyl 4-hydroxybenzoate sulfate	0.649037	0.509358	0.727457	0.651531	0.795435	0.879118	0.99746	down	3215	propyl 4-hydroxybenzoate sulfate	Xenobiotics	Benzoate Metabolism	48460	LC/MS Neg	100006264	3971	259.028	162338-10-5	NA	NA	NA	NA
593	pseudouridine	0.999821	0.907223	0.796231	0.686413	0.973133	0.906194	0.99746	down	2993	pseudouridine	Nucleotide	Pyrimidine Metabolism, Uracil containing	33442	LC/MS Neg	821	1100	243.062	1445-07-4	15047	21403010	C02067	HMDB00767
594	pyridoxate	0.65803	0.161574	0.451152	0.623861	0.411894	0.696237	0.99746	down	3151	pyridoxate	Cofactors and Vitamins	Vitamin B6 Metabolism	31555	LC/MS Neg	100001121	2185	182.046	82-82-6	6723	6467	C00847	HMDB00017
595	pyroglutamine*	1.03844	0.684066	0.128918	0.983275	0.890196	0.402648	0.99746	up	54	pyroglutamine*	Amino Acid	Glutamate Metabolism	46225	LC/MS Pos Early	100001540	1900	129.066	2353-44-8	134508	118562	NA	NA
596	pyrraline	2.19578	3.93944e-09	0.698501	0.119994	3.8494e-07	0.871851	0.99746	up	3597	pyrraline	Xenobiotics	Food Component/Plant	48428	LC/MS Neg	100001767	2304	253.119	74509-14-1	NA	19980286	NA	NA
597	pyruvate	0.908577	0.116146	0.204595	0.944651	0.353364	0.476576	0.99746	down	895	pyruvate	Carbohydrate	Glycolysis, Gluconeogenesis, and Pyruvate Metabolism	42582	LC/MS Neg	823	732.4	87.0088	127-17-3	1060	96901	C00022	HMDB00243
598	quinate	1.2191	0.338965	0.814928	0.238424	0.627095	0.912292	0.99746	up	3523	quinate	Xenobiotics	Food Component/Plant	18335	LC/MS Polar	100000442	2432.9	191.056	77-95-2	6508	10246715	C00296	HMDB03072
599	quinolinate	1.05404	0.793603	0.764701	0.769758	0.948195	0.893482	0.99746	up	3041	quinolinate	Cofactors and Vitamins	Nicotinate and Nicotinamide Metabolism	1899	LC/MS Pos Early	182	845	168.029	89-00-9	1066	1037	C03722	HMDB00232
600	retinol (Vitamin A)	0.993157	0.889478	0.205771	0.645992	0.97034	0.476658	0.99746	down	3141	retinol (Vitamin A)	Cofactors and Vitamins	Vitamin A Metabolism	1806	LC/MS Pos Late	498	1636	269.226	68-26-8	445354	393012	C00473	HMDB00305
601	ribitol	1.22217	0.00170048	0.577748	0.0144509	0.0145373	0.791943	0.872511	up	914	ribitol	Carbohydrate	Pentose Metabolism	15772	LC/MS Polar	100000406	1789.6	151.061	488-81-3	6912	10254628	C00474	HMDB00508
602	ribonate	1.12001	0.162728	0.518587	0.404754	0.411894	0.748341	0.99746	up	915	ribonate	Carbohydrate	Pentose Metabolism	27731	LC/MS Polar	100001007	2425	165.04	1255190	5460677	4574162	C01685	HMDB00867
603	S-(3-hydroxypropyl)mercapturic acid (HPMA)	2.24806	0.0025966	0.0194785	0.100605	0.0201178	0.154922	0.99746	up	4063	S-(3-hydroxypropyl)mercapturic acid (HPMA)	Xenobiotics	Chemical	44552	LC/MS Neg	100004568	1576	220.065	23127-40-4	3371179	2616726	NA	NA
604	S-1-pyrroline-5-carboxylate	1.48874	0.0016166	0.696522	0.641531	0.0141764	0.870971	0.99746	up	60	S-1-pyrroline-5-carboxylate	Amino Acid	Glutamate Metabolism	42370	LC/MS Pos Early	35	1528	114.055	2906-39-0	1196	10140206	C04322	HMDB01301
605	S-adenosylhomocysteine (SAH)	1.09122	0.460307	0.787804	0.699532	0.735631	0.903651	0.99746	up	338	S-adenosylhomocysteine (SAH)	Amino Acid	Methionine, Cysteine, SAM and Taurine Metabolism	42382	LC/MS Neg	197	1832.4	383.114	979-92-0	439155	16788012	C00021	HMDB00939
606	S-allylcysteine	1.05648	0.345858	0.347652	0.575172	0.630845	0.616345	0.99746	up	3531	S-allylcysteine	Xenobiotics	Food Component/Plant	43239	LC/MS Pos Early	100004509	2690	162.058	21593-77-1	98280	88744	NA	NA
607	S-methylcysteine	0.931888	0.847301	0.0515654	0.8513	0.950983	0.241091	0.99746	down	350	S-methylcysteine	Amino Acid	Methionine, Cysteine, SAM and Taurine Metabolism	39592	LC/MS Neg	100002749	880	134.028	1187-84-4	24417	22826	NA	HMDB02108
608	saccharin	0.72665	0.530034	0.409331	0.943806	0.800823	0.664463	0.99746	down	3528	saccharin	Xenobiotics	Food Component/Plant	21151	LC/MS Neg	100000870	1999.7	181.992	81-07-2	5143	4959	D01085	HMDB29723
609	salicylate	1.14471	0.735109	0.399675	0.188033	0.923147	0.657171	0.99746	up	3881	salicylate	Xenobiotics	Drug	1515	LC/MS Polar	501	802	137.024	69-72-7	338	331	C00805	HMDB01895
610	salicyluric glucuronide*	2.25282	0.238862	0.25569	0.47721	0.524399	0.520194	0.99746	up	3699	salicyluric glucuronide*	Xenobiotics	Drug	33384	LC/MS Neg	100001332	1463	370.078	NA	NA	21403117	NA	NA
611	sarcosine	0.946113	0.231234	0.189726	0.490354	0.516875	0.470995	0.99746	down	4	sarcosine	Amino Acid	Glycine, Serine and Threonine Metabolism	1516	LC/MS Pos Early	1023	1280	90.055	107-97-1	1088	1057	C00213	HMDB00271
612	sebacate (decanedioate)	1.27532	0.102732	0.717966	0.639133	0.322333	0.879118	0.99746	up	1243	sebacate (decanedioate)	Lipid	Fatty Acid, Dicarboxylate	32398	LC/MS Neg	100001211	1788	201.113	111-20-6	5192	5004	C08277	HMDB00792
613	serine	1.02601	0.733643	0.0149111	0.73138	0.923147	0.1342	0.99746	up	9	serine	Amino Acid	Glycine, Serine and Threonine Metabolism	1648	LC/MS Pos Early	503	1239	106.05	56-45-1	5951	5736	C00065	HMDB00187
614	sphinganine	1.13106	0.191536	0.94022	0.926156	0.456483	0.971466	0.99746	up	2008	sphinganine	Lipid	Sphingolipid Metabolism	17769	LC/MS Pos Late	313	1413	302.305	3102-56-5	3126	3014	C00836	HMDB00269
615	sphinganine-1-phosphate	1.07196	0.321522	0.737539	0.237972	0.610547	0.881731	0.99746	up	2009	sphinganine-1-phosphate	Lipid	Sphingolipid Metabolism	52605	LC/MS Pos Late	100001876	1431	382.272	19794-97-9	520	505	NA	HMDB01383
616	sphingomyelin (d17:2/16:0, d18:2/15:0)*	1.03071	0.614943	0.0179208	0.36847	0.853187	0.14421	0.99746	up	2077	sphingomyelin (d17:2/16:0, d18:2/15:0)*	Lipid	Sphingolipid Metabolism	57483	LC/MS Pos Late	100015793	1837	687.544	NA	NA	NA	NA	NA
617	sphingomyelin (d18:0/18:0, d19:0/17:0)*	1.03373	0.901135	0.0223934	0.454374	0.971347	0.165639	0.99746	up	2076	sphingomyelin (d18:0/18:0, d19:0/17:0)*	Lipid	Sphingolipid Metabolism	57473	LC/MS Pos Late	100009027	2362	733.622	NA	NA	24846878	NA	NA
618	sphingomyelin (d18:0/20:0, d16:0/22:0)*	0.995886	0.908077	0.0127569	0.345314	0.973133	0.124653	0.99746	down	2075	sphingomyelin (d18:0/20:0, d16:0/22:0)*	Lipid	Sphingolipid Metabolism	57476	LC/MS Pos Late	100015786	2600	761.653	NA	NA	NA	NA	NA
619	sphingomyelin (d18:1/14:0, d16:1/16:0)*	1.03669	0.378685	0.243196	0.706029	0.664131	0.51593	0.99746	up	2030	sphingomyelin (d18:1/14:0, d16:1/16:0)*	Lipid	Sphingolipid Metabolism	42463	LC/MS Pos Late	100004328	1998	675.544	NA	11433862	9608732	NA	NA
620	sphingomyelin (d18:1/15:0, d16:1/17:0)*	1.02101	0.582664	0.63736	0.665931	0.828816	0.830389	0.99746	up	2032	sphingomyelin (d18:1/15:0, d16:1/17:0)*	Lipid	Sphingolipid Metabolism	52433	LC/MS Pos Late	100006314	2082	689.559	121999-58-4	NA	28532779	NA	NA
621	sphingomyelin (d18:1/17:0, d17:1/18:0, d19:1/16:0)	0.9968	0.930176	0.322653	0.741658	0.982623	0.596079	0.99746	down	2034	sphingomyelin (d18:1/17:0, d17:1/18:0, d19:1/16:0)	Lipid	Sphingolipid Metabolism	52615	LC/MS Pos Late	100008920	2312	717.591	121999-64-2	NA	NA	NA	NA
622	sphingomyelin (d18:1/18:1, d18:2/18:0)	1.00139	0.945459	0.00466451	0.975014	0.982623	0.0664693	0.99746	up	2035	sphingomyelin (d18:1/18:1, d18:2/18:0)	Lipid	Sphingolipid Metabolism	37529	LC/MS Pos Late	100002106	2167	729.591	108392-10-5	6443882	4947837	NA	NA
623	sphingomyelin (d18:1/19:0, d19:1/18:0)*	1.00279	0.967135	0.722167	0.840528	0.986176	0.879118	0.99746	up	2079	sphingomyelin (d18:1/19:0, d19:1/18:0)*	Lipid	Sphingolipid Metabolism	57475	LC/MS Pos Late	100015787	2330	745.622	NA	NA	NA	NA	NA
624	sphingomyelin (d18:1/20:0, d16:1/22:0)*	0.994024	0.826964	0.120891	0.511706	0.94851	0.390045	0.99746	down	2036	sphingomyelin (d18:1/20:0, d16:1/22:0)*	Lipid	Sphingolipid Metabolism	48490	LC/MS Pos Late	100006290	2685	759.638	NA	NA	23113477	NA	NA
625	sphingomyelin (d18:1/20:1, d18:2/20:0)*	0.972231	0.539971	0.107435	0.664428	0.807977	0.358466	0.99746	down	2037	sphingomyelin (d18:1/20:1, d18:2/20:0)*	Lipid	Sphingolipid Metabolism	48491	LC/MS Pos Late	100006292	2383	757.622	222403-67-0	NA	NA	NA	NA
626	sphingomyelin (d18:1/20:2, d18:2/20:1, d16:1/22:2)*	1.00369	0.963589	0.787214	0.9529	0.986176	0.903651	0.99746	up	2069	sphingomyelin (d18:1/20:2, d18:2/20:1, d16:1/22:2)*	Lipid	Sphingolipid Metabolism	57481	LC/MS Pos Late	100006293	2039	755.606	NA	NA	NA	NA	NA
627	sphingomyelin (d18:1/21:0, d17:1/22:0, d16:1/23:0)*	1.01608	0.739567	0.334961	0.690579	0.92649	0.610059	0.99746	up	2038	sphingomyelin (d18:1/21:0, d17:1/22:0, d16:1/23:0)*	Lipid	Sphingolipid Metabolism	52495	LC/MS Pos Late	100009025	2793	773.653	NA	NA	NA	NA	NA
628	sphingomyelin (d18:1/22:1, d18:2/22:0, d16:1/24:1)*	1.00265	0.979356	0.0412194	0.579895	0.993708	0.216877	0.99746	up	2039	sphingomyelin (d18:1/22:1, d18:2/22:0, d16:1/24:1)*	Lipid	Sphingolipid Metabolism	48493	LC/MS Pos Late	100006295	2666	785.653	NA	NA	29368329	NA	NA
629	sphingomyelin (d18:1/22:2, d18:2/22:1, d16:1/24:2)*	1.0052	0.705134	0.733119	0.98597	0.905188	0.880629	0.99746	up	2074	sphingomyelin (d18:1/22:2, d18:2/22:1, d16:1/24:2)*	Lipid	Sphingolipid Metabolism	57477	LC/MS Pos Late	100006296	2209	783.637	NA	NA	NA	NA	NA
630	sphingomyelin (d18:1/24:1, d18:2/24:0)*	1.00434	0.875559	0.156862	0.435506	0.959747	0.427446	0.99746	up	2041	sphingomyelin (d18:1/24:1, d18:2/24:0)*	Lipid	Sphingolipid Metabolism	47153	LC/MS Pos Late	100005986	3033	813.684	94359-13-4	NA	24846874	NA	NA
631	sphingomyelin (d18:1/25:0, d19:0/24:1, d20:1/23:0, d19:1/24:0)*	0.963557	0.582837	0.406406	0.79573	0.828816	0.664463	0.99746	down	2073	sphingomyelin (d18:1/25:0, d19:0/24:1, d20:1/23:0, d19:1/24:0)*	Lipid	Sphingolipid Metabolism	57478	LC/MS Pos Late	100015792	3220	829.716	NA	NA	24846885	NA	NA
632	sphingomyelin (d18:2/14:0, d18:1/14:1)*	1.05831	0.206377	0.00462483	0.71488	0.475692	0.0664693	0.99746	up	2031	sphingomyelin (d18:2/14:0, d18:1/14:1)*	Lipid	Sphingolipid Metabolism	47154	LC/MS Pos Late	100005985	1860	673.528	NA	NA	NA	NA	NA
633	sphingomyelin (d18:2/16:0, d18:1/16:1)*	1.02251	0.481204	0.0015337	0.724591	0.757063	0.0338404	0.99746	up	2033	sphingomyelin (d18:2/16:0, d18:1/16:1)*	Lipid	Sphingolipid Metabolism	42459	LC/MS Pos Late	100004329	2002	701.559	NA	NA	NA	NA	NA
634	sphingomyelin (d18:2/18:1)*	0.986452	0.771905	0.11183	0.704386	0.941711	0.367749	0.99746	down	2078	sphingomyelin (d18:2/18:1)*	Lipid	Sphingolipid Metabolism	57474	LC/MS Pos Late	100015788	1904	727.575	NA	NA	NA	NA	NA
635	sphingomyelin (d18:2/21:0, d16:2/23:0)*	1.01701	0.706774	0.0920026	0.898953	0.905188	0.329475	0.99746	up	2068	sphingomyelin (d18:2/21:0, d16:2/23:0)*	Lipid	Sphingolipid Metabolism	57480	LC/MS Pos Late	100015790	2330	771.637	NA	NA	NA	NA	NA
636	sphingomyelin (d18:2/23:0, d18:1/23:1, d17:1/24:1)*	1.02407	0.477374	0.109386	0.850327	0.755843	0.36145	0.99746	up	2040	sphingomyelin (d18:2/23:0, d18:1/23:1, d17:1/24:1)*	Lipid	Sphingolipid Metabolism	52435	LC/MS Pos Late	100008956	2845	799.669	NA	NA	NA	NA	NA
637	sphingomyelin (d18:2/23:1)*	1.03209	0.370803	0.73403	0.957005	0.655373	0.880629	0.99746	up	2067	sphingomyelin (d18:2/23:1)*	Lipid	Sphingolipid Metabolism	57482	LC/MS Pos Late	100015791	2315	797.653	NA	NA	NA	NA	NA
638	sphingomyelin (d18:2/24:1, d18:1/24:2)*	1.0182	0.523154	0.199872	0.749452	0.798744	0.476576	0.99746	up	2042	sphingomyelin (d18:2/24:1, d18:1/24:2)*	Lipid	Sphingolipid Metabolism	52437	LC/MS Pos Late	100008957	2635	811.669	NA	NA	NA	NA	NA
639	sphingomyelin (d18:2/24:2)*	1.02566	0.393443	0.777404	0.873245	0.67764	0.897519	0.99746	up	2070	sphingomyelin (d18:2/24:2)*	Lipid	Sphingolipid Metabolism	57479	LC/MS Pos Late	100015789	2215	809.653	NA	NA	NA	NA	NA
640	sphingosine	1.07132	0.779701	0.247228	0.819121	0.941711	0.518723	0.99746	up	2046	sphingosine	Lipid	Sphingolipid Metabolism	17747	LC/MS Pos Late	297	1393	300.29	123-78-4	5353955	4510275	C00319	HMDB00252
641	sphingosine 1-phosphate	0.933375	0.0584241	0.253521	0.913243	0.214139	0.520194	0.99746	down	2047	sphingosine 1-phosphate	Lipid	Sphingolipid Metabolism	34445	LC/MS Pos Late	100000626	1375	380.256	26993-30-6	5283560	4446673	C06124	HMDB00277
642	stachydrine	1.11966	0.815367	0.48263	0.66133	0.948195	0.723946	0.99746	up	3547	stachydrine	Xenobiotics	Food Component/Plant	34384	LC/MS Pos Early	100001296	1440	144.102	4136-37-2	115244	103115	C10172	HMDB04827
643	stearate (18:0)	1.01592	0.40283	0.0422188	0.521603	0.68884	0.22044	0.99746	up	1111	stearate (18:0)	Lipid	Long Chain Fatty Acid	1358	LC/MS Neg	439	5872	283.264	57-11-4	5281	5091	C01530	HMDB00827
644	stearidonate (18:4n3)	0.775357	0.00840036	0.106837	0.704743	0.0507816	0.358466	0.99746	down	1140	stearidonate (18:4n3)	Lipid	Polyunsaturated Fatty Acid (n3 and n6)	33969	LC/MS Neg	100001229	5395	275.202	111174-40-4	5312508	4471933	C16300	HMDB06547
645	stearoyl sphingomyelin (d18:1/18:0)	0.959683	0.338798	0.103525	0.379198	0.627095	0.354055	0.99746	down	2025	stearoyl sphingomyelin (d18:1/18:0)	Lipid	Sphingolipid Metabolism	19503	LC/MS Pos Late	1538	2400	731.606	85187-10-6;85187-10-6	6453725	4956085	C00550	HMDB01348
646	stearoylcarnitine (C18)	0.997078	0.780629	0.0740662	0.64548	0.941711	0.295147	0.99746	down	1343	stearoylcarnitine (C18)	Lipid	Fatty Acid Metabolism(Acyl Carnitine)	34409	LC/MS Pos Late	100001391	1485	428.373	18822-91-8	6426855	21233653	NA	HMDB00848
647	succinate	1.01471	0.936165	0.559988	0.567401	0.982623	0.781697	0.99746	up	1075	succinate	Energy	TCA Cycle	1437	LC/MS Polar	252	3149	117.019	110-15-6	1110	1078	C00042	HMDB00254
648	succinimide	0.972496	0.253462	0.0934418	0.888291	0.533349	0.332887	0.99746	down	4115	succinimide	Xenobiotics	Chemical	41888	LC/MS Polar	100003696	2155	116.035	123-56-8	11439	10955	C07273	NA
649	succinylcarnitine (C4-DC)	1.21702	0.0585439	0.835494	0.642583	0.214139	0.921739	0.99746	up	1074	succinylcarnitine (C4-DC)	Energy	TCA Cycle	37058	LC/MS Pos Early	100001948	2291	262.129	256928-74-2	NA	NA	NA	NA
650	sulfate*	1.11078	0.000276699	0.000184664	0.489752	0.00371102	0.0140354	0.99746	up	4013	sulfate*	Xenobiotics	Chemical	46960	LC/MS Neg	100002528	616	96.9601	14808-79-8	1118	1086	C00059	HMDB01448
651	tartarate	1.74059	0.0986276	0.564271	0.252071	0.310881	0.783897	0.99746	up	3552	tartarate	Xenobiotics	Food Component/Plant	15336	LC/MS Neg	100000295	615.3	149.009	87-69-4;6106-24-7	444305	852	C00898	HMDB00956
652	tartronate (hydroxymalonate)	1.00329	0.754863	0.034999	0.852593	0.928804	0.205972	0.99746	up	3650	tartronate (hydroxymalonate)	Xenobiotics	Bacterial/Fungal	20693	LC/MS Neg	100000840	610	118.999	80-69-3	45	44	C02287	HMDB35227
653	taurine	1.05722	0.53154	0.0503556	0.335406	0.800823	0.241091	0.99746	up	358	taurine	Amino Acid	Methionine, Cysteine, SAM and Taurine Metabolism	2125	LC/MS Neg	512	690	124.007	107-35-7	1123	1091	C00245	HMDB00251
654	taurochenodeoxycholate	1.41077	0.030858	0.129682	0.392173	0.1353	0.403192	0.99746	up	2275	taurochenodeoxycholate	Lipid	Primary Bile Acid Metabolism	18494	LC/MS Neg	1629	5250	498.289	6009-98-9	387316	343282	C05465	HMDB00951
655	taurocholate	1.82382	0.152131	0.646222	0.533777	0.396693	0.833992	0.99746	up	2272	taurocholate	Lipid	Primary Bile Acid Metabolism	18497	LC/MS Neg	1648	5150	514.284	145-42-6	6675	NA	C05122	HMDB00036
656	taurocholenate sulfate	1.16911	0.116584	0.0142544	0.515523	0.353364	0.13	0.99746	up	2318	taurocholenate sulfate	Lipid	Secondary Bile Acid Metabolism	32807	LC/MS Neg	100001990	4750	279.614	NA	NA	NA	NA	NA
657	taurodeoxycholate	1.30433	0.263269	0.0791282	0.915735	0.545174	0.301805	0.99746	up	2290	taurodeoxycholate	Lipid	Secondary Bile Acid Metabolism	12261	LC/MS Neg	1668	5257.4	498.289	207737-97-1	2733768	2015539	C05463	HMDB00896
658	taurolithocholate 3-sulfate	1.20438	0.466126	0.0402884	0.954454	0.741466	0.213622	0.99746	up	2297	taurolithocholate 3-sulfate	Lipid	Secondary Bile Acid Metabolism	36850	LC/MS Neg	100001658	5026.7	280.622	64936-83-0	440071	389078	C03642	HMDB02580
659	tauroursodeoxycholate	1.442	0.287241	0.0612209	0.309893	0.583006	0.260094	0.99746	up	2301	tauroursodeoxycholate	Lipid	Secondary Bile Acid Metabolism	39378	LC/MS Neg	100002912	5025	498.289	14605-22-2	9848818	24539842	NA	HMDB00874
660	tetradecanedioate	1.11258	0.821622	0.104044	0.525473	0.94851	0.354059	0.99746	up	1247	tetradecanedioate	Lipid	Fatty Acid, Dicarboxylate	35669	LC/MS Neg	100001613	4000	257.176	821-38-5	13185	12630	NA	HMDB00872
661	theanine	0.565771	0.240981	0.241135	0.510947	0.524399	0.51382	0.99746	down	3553	theanine	Xenobiotics	Food Component/Plant	22206	LC/MS Pos Early	100000784	2180	175.108	3081-61-6	439378	388498	C01047	HMDB34365
662	theobromine	1.23837	0.233535	0.00330254	0.750029	0.520019	0.0501987	0.99746	up	3221	theobromine	Xenobiotics	Xanthine Metabolism	18392	LC/MS Pos Early	100000445	1600	181.072	83-67-0	5429	5236	C07480	HMDB02825
663	theophylline	1.24151	0.354862	0.49908	0.551098	0.638752	0.738897	0.99746	up	3222	theophylline	Xenobiotics	Xanthine Metabolism	18394	LC/MS Neg	100000437	2356.9	179.057	58-55-9	2153	2068	C07130	HMDB01889
664	thioproline	1.07418	0.0328287	0.377153	0.596792	0.141226	0.644838	0.99746	up	264	thioproline	Amino Acid	Tryptophan Metabolism	53231	LC/MS Pos Early	100009232	1250	134.027	34592-47-4	93176;6973609	84120	NA	NA
665	threonate	1.11114	0.199329	0.701272	0.680528	0.467956	0.873716	0.99746	up	3082	threonate	Cofactors and Vitamins	Ascorbate and Aldarate Metabolism	27738	LC/MS Polar	100001022	2384	135.03	70753-61-6	151152	133224	C01620	HMDB00943
666	threonine	0.994258	0.757458	0.397352	0.417289	0.930164	0.656495	0.99746	down	15	threonine	Amino Acid	Glycine, Serine and Threonine Metabolism	1284	LC/MS Pos Early	564	1514	120.066	72-19-5	6288	6051	C00188	HMDB00167
667	thymol sulfate	1.07186	0.323215	0.00572698	0.594646	0.610716	0.0769094	0.99746	up	3555	thymol sulfate	Xenobiotics	Food Component/Plant	36095	LC/MS Neg	100001757	4410	229.054	89-83-8	NA	10709958	C09908	HMDB01878
668	thyroxine	1.02963	0.442556	0.189103	0.781671	0.720426	0.470995	0.99746	up	194	thyroxine	Amino Acid	Phenylalanine and Tyrosine Metabolism	2761	LC/MS Neg	1094	4808	775.679	51-48-9	5819	5614	C01829	HMDB01918
669	Tramadol	0.999928	0.318453	0.260717	0.260717	0.60945	0.520194	0.99746	down	3934	Tramadol	Xenobiotics	Drug	53241	LC/MS Pos Early	100006381	3288	264.196	27203-92-5	33741	31105	D08623,C07153	HMDB14339
670	trans-4-hydroxyproline	0.97263	0.853788	0.438866	0.124842	0.950983	0.685352	0.99746	down	388	trans-4-hydroxyproline	Amino Acid	Urea cycle; Arginine and Proline Metabolism	32306	LC/MS Pos Early	1001	1064	132.066	51-35-4	5810	5605	C01157	HMDB00725
671	trans-urocanate	0.975254	0.991099	0.0356093	0.184358	0.995465	0.205972	0.99746	down	68	trans-urocanate	Amino Acid	Histidine Metabolism	607	LC/MS Pos Early	537	2285	139.05	104-98-3	736715	643824	C00785	HMDB00301
672	tricosanoyl sphingomyelin (d18:1/23:0)*	1.00874	0.772732	0.0782669	0.552761	0.941711	0.300756	0.99746	up	2027	tricosanoyl sphingomyelin (d18:1/23:0)*	Lipid	Sphingolipid Metabolism	52436	LC/MS Pos Late	100008955	3200	801.684	NA	NA	NA	NA	NA
673	trigonelline (N'-methylnicotinate)	1.12175	0.130045	0.588796	0.197069	0.37293	0.795922	0.99746	up	3062	trigonelline (N'-methylnicotinate)	Cofactors and Vitamins	Nicotinate and Nicotinamide Metabolism	32401	LC/MS Pos Early	100001092	1388	138.055	535-83-1	5570	5369	C01004	HMDB00875
674	trimethylamine N-oxide	0.754781	0.152357	0.233462	0.0612201	0.396693	0.502164	0.99746	down	1580	trimethylamine N-oxide	Lipid	Phospholipid Metabolism	40406	LC/MS Pos Early	100003397	2100	76.0757	1184-78-7	1145	1113	C01104	HMDB00925
675	tryptophan	1.00129	0.960514	0.386405	0.0338098	0.986176	0.652595	0.872511	up	217	tryptophan	Amino Acid	Tryptophan Metabolism	54	LC/MS Pos Early	565	2986	205.097	73-22-3	6305	6066	C00078	HMDB00929
676	tryptophan betaine	0.978551	0.840917	0.0151198	0.900631	0.950983	0.134311	0.99746	down	252	tryptophan betaine	Amino Acid	Tryptophan Metabolism	37097	LC/MS Pos Early	100001743	2673	247.144	20671-76-5	442106	390633	C09213	HMDB61115
677	tyramine O-sulfate	1.61384	9.56484e-05	0.317235	0.288832	0.00175409	0.591796	0.99746	up	201	tyramine O-sulfate	Amino Acid	Phenylalanine and Tyrosine Metabolism	48408	LC/MS Neg	100006092	1565	216.034	30223-92-8	153005	134849	NA	HMDB06409
678	tyrosine	1.0566	0.294576	0.813688	0.202446	0.593243	0.912292	0.99746	up	123	tyrosine	Amino Acid	Phenylalanine and Tyrosine Metabolism	1299	LC/MS Pos Early	815	2430	182.081	60-18-4	6057	5833	C00082	HMDB00158
679	umbelliferone sulfate	1.07996	0.167213	0.0794225	0.052933	0.416422	0.301805	0.99746	up	3598	umbelliferone sulfate	Xenobiotics	Food Component/Plant	48674	LC/MS Neg	100006282	2442.8	240.981	69526-88-1	129659	114800	NA	NA
680	uracil	0.804852	0.151899	0.00116802	0.76869	0.396693	0.0289351	0.99746	down	2992	uracil	Nucleotide	Pyrimidine Metabolism, Uracil containing	605	LC/MS Neg	825	1086	111.02	66-22-8	1174	1141	C00106	HMDB00300
681	urate	1.01553	0.576709	0.0526428	0.394922	0.82548	0.241091	0.99746	up	2912	urate	Nucleotide	Purine Metabolism, (Hypo)Xanthine/Inosine containing	1604	LC/MS Neg	1134	757.1	167.021	69-93-2;120K5305	1175	NA	C00366	HMDB00289
682	urea	1.04362	0.24216	0.163146	0.0311506	0.524399	0.439338	0.872511	up	367	urea	Amino Acid	Urea cycle; Arginine and Proline Metabolism	1670	LC/MS Pos Early	533	700	121.072	57-13-6	1176	1143	C00086	HMDB00294
683	uridine	0.734225	7.26822e-08	0.00213074	0.745325	4.51951e-06	0.0401655	0.99746	down	2991	uridine	Nucleotide	Pyrimidine Metabolism, Uracil containing	606	LC/MS Neg	535	1457.6	243.062	58-96-8	6029	5807	C00299	HMDB00296
684	ursodeoxycholate	1.02651	0.253995	0.920211	0.912626	0.533349	0.959488	0.99746	up	2299	ursodeoxycholate	Lipid	Secondary Bile Acid Metabolism	1605	LC/MS Neg	1135	5055	391.285	128-13-2	31401	29131	C07880	HMDB00946
685	valine	1.05973	0.136383	0.0225212	0.272566	0.37997	0.165639	0.99746	up	312	valine	Amino Acid	Leucine, Isoleucine and Valine Metabolism	1649	LC/MS Pos Early	566	2479	118.086	72-18-4	6287	6050	C00183	HMDB00883
686	vanillactate	1.38737	0.000799161	0.320077	0.359821	0.00854103	0.593314	0.99746	up	154	vanillactate	Amino Acid	Phenylalanine and Tyrosine Metabolism	54910	LC/MS Neg	100006129	1625	211.061	2475-56-1	160637	141152	NA	HMDB00913
687	vanillic alcohol sulfate	0.497462	0.807566	0.0366618	0.0493282	0.948195	0.205972	0.99746	down	203	vanillic alcohol sulfate	Amino Acid	Phenylalanine and Tyrosine Metabolism	48733	LC/MS Neg	100006125	1808	233.013	754920-02-0	NA	NA	NA	NA
688	vanillylmandelate (VMA)	1.07905	0.935171	0.0237703	0.0814773	0.982623	0.168474	0.99746	up	155	vanillylmandelate (VMA)	Amino Acid	Phenylalanine and Tyrosine Metabolism	1567	LC/MS Neg	1111	941	197.046	55-10-7	1245	1207	C05584	HMDB00291
689	venlafaxine	1.00044	0.318453	0.260717	0.260717	0.60945	0.520194	0.99746	up	3902	venlafaxine	Xenobiotics	Drug	38623	LC/MS Pos Late	100002807	848	278.211	93413-69-5	5656	5454	C07187	HMDB05016
690	xanthine	0.779143	0.00151707	0.813314	0.24045	0.0137376	0.912292	0.99746	down	2905	xanthine	Nucleotide	Purine Metabolism, (Hypo)Xanthine/Inosine containing	3147	LC/MS Polar	1004	2023	151.026	69-89-6	1188	1151	C00385	HMDB00292
691	xanthurenate	1.29734	0.0253074	0.0211508	0.31686	0.117757	0.162745	0.99746	up	235	xanthurenate	Amino Acid	Tryptophan Metabolism	15679	LC/MS Neg	100000015	1476	204.03	59-007	5699	5497	C02470	HMDB00881
692	ximenoylcarnitine (C26:1)*	1.01133	0.778815	0.14664	0.970346	0.941711	0.416309	0.99746	up	1372	ximenoylcarnitine (C26:1)*	Lipid	Fatty Acid Metabolism(Acyl Carnitine)	57517	LC/MS Pos Late	100015836	1607	538.483	NA	NA	NA	NA	NA
693	xylose	1.64109	0.175059	0.0400534	0.0563858	0.42893	0.213622	0.99746	up	919	xylose	Carbohydrate	Pentose Metabolism	15581	LC/MS Polar	826	1727	195.051	609-06-3	135191	85957	C00181	HMDB00098

## Sheet: Table S3
Table S3. MSEA analysis for disease-associated metabolite sets (blood)
Pathway	-Log(q)	Total Cmpd	Hits	Statistic Q	Expected Q	Raw P	Holm p	FDR
Rheumatoid Arthritis	8.39108	10	2	32.398	0.97087	5.707e-11	1.4096e-08	4.0637e-09
Systemic Lupus Erythematosus	8.39108	6	2	32.398	0.97087	5.707e-11	1.4096e-08	4.0637e-09
17-Alpha-Hydroxylase Deficiency (Cyp17)	8.39108	11	2	28.626	0.97087	1.1692e-10	2.8646e-08	4.0637e-09
Lipoid Adrenal Hyperplasia (Star Deficiency)	8.39108	8	2	28.626	0.97087	1.1692e-10	2.8646e-08	4.0637e-09
Congenital Adrenal Hyperplasia	8.39108	5	1	33.414	0.97087	1.3162e-10	3.1983e-08	4.0637e-09
Glucocorticoid Resistance	8.39108	1	1	33.414	0.97087	1.3162e-10	3.1983e-08	4.0637e-09
Female Aging after Menopause	8.39108	2	1	33.414	0.97087	1.3162e-10	3.1983e-08	4.0637e-09
Metabolites Affected By Diurnal Variation	8.39108	4	1	33.414	0.97087	1.3162e-10	3.1983e-08	4.0637e-09
Anorexia Nervosa	7.56886	7	2	16.874	0.97087	9.833e-10	2.3501e-07	2.6986e-08
21-Hydroxylase Deficiency (Cyp21)	7.34422	11	2	17.455	0.97087	2.3825e-09	5.6703e-07	4.5267e-08
3-Beta-Hydroxysteroid Dehydrogenase Deficiency	7.34422	9	2	17.455	0.97087	2.3825e-09	5.6703e-07	4.5267e-08
Acth Deficiency, Isolated | Adrenal Hypoplasia. Addison Disease, X-Linked	7.34422	4	2	17.455	0.97087	2.3825e-09	5.6703e-07	4.5267e-08
Glucocorticoid Deficiency, Familial Isolated. Migeon Syndrome | Hypoadrenocorticism, Familial	7.34422	2	2	17.455	0.97087	2.3825e-09	5.6703e-07	4.5267e-08
Medium Chain Acyl-Coa Dehydrogenase Deficiency (Mcad)	4.50804	10	5	7.8933	0.97087	1.7595e-06	0.00041173	3.1043e-05
Lesch-Nyhan Syndrome	4.11065	5	4	9.1712	0.97087	4.707e-06	0.0010967	7.7508e-05
Hemodialysis	4.01999	14	7	5.8273	0.97087	6.1864e-06	0.0014352	9.5502e-05
Pellagra	3.65985	3	1	16.849	0.97087	1.5063e-05	0.0034795	0.00021885
Cirrhosis	2.75284	23	8	4.8282	0.97087	0.00012874	0.029611	0.0017667
Ribose-5-Phosphate Isomerase Deficiency	2.44174	6	3	6.5605	0.97087	0.00027818	0.063703	0.0036163
Celiac Disease	2.43049	12	9	6.0052	0.97087	0.00030051	0.068515	0.0037112
Very-Long-Chain Acyl CoA Dehydrogenase Deficiency (Vlcad)	2.34885	21	12	5.8438	0.97087	0.00038078	0.086438	0.0044787
Hyperprolinemia, Type I	2.33335	1	1	11.47	0.97087	0.00043724	0.098816	0.0046414
Hyperprolinemia, Type Ii	2.33335	2	1	11.47	0.97087	0.00043724	0.098816	0.0046414
Gaba Transaminase Deficiency	2.33335	2	1	11.353	0.97087	0.00046977	0.10523	0.0046414
Hyper Beta-Alaninemia	2.33335	1	1	11.353	0.97087	0.00046977	0.10523	0.0046414
Dicarboxylic Aminoaciduria. Glutamate-Aspartate Transport Defect	2.05765	2	2	6.4827	0.97087	0.00092178	0.20464	0.0087569
Early Markers of Myocardial Injury	2.03803	14	11	4.1335	0.97087	0.0010015	0.22132	0.0091615
Transaldolase Deficiency	2.01988	6	2	8.3894	0.97087	0.0010829	0.23824	0.0095526
Glutathione Synthetase Deficiency	1.96098	8	2	6.5081	0.97087	0.0012844	0.28129	0.01094
Schizophrenia	1.82901	26	18	3.3273	0.97087	0.0018006	0.39254	0.014825
Dihydropyrimidine Dehydrogenase Deficiency	1.79172	4	3	4.7468	0.97087	0.0020275	0.43996	0.016154
Maple Syrup Urine Disease	1.621	9	6	5.589	0.97087	0.0031007	0.66974	0.023933
Wilson Disease	1.56876	3	2	5.2833	0.97087	0.0036062	0.77532	0.026992
Xanthinuria	1.55348	2	2	5.3115	0.97087	0.0038486	0.82359	0.027959
Crigler-Najjar Syndrome | Glucose-6-Phosphate Dehydrogenase Deficiency | Intoxication Acetaminophen [Dd] | Pyruvate Kinase Deficiency	1.52214	1	1	7.6873	0.97087	0.0043799	0.93291	0.030051
Trihydroxycoprostanic Acidemia	1.52214	2	1	7.6873	0.97087	0.0043799	0.93291	0.030051
Metabolites Affected by Gender	1.42367	9	6	3.9739	0.97087	0.0056472	1	0.037699
Delta-Pyrrolidine-5-Carboxylate Synthase Deficiency	1.34417	5	3	4.5719	0.97087	0.006965	1	0.045272
Galactosemia I	1.30516	6	2	4.5915	0.97087	0.0078201	1	0.049527
Gestational Diabetes Mellitus	1.28872	3	3	4.7109	0.97087	0.0085197	1	0.051438
Dementia	1.28872	2	1	6.5478	0.97087	0.0087466	1	0.051438
Gamma-Glutamyltransferase Deficiency	1.28872	4	1	6.5478	0.97087	0.0087466	1	0.051438
Dihydropyrimidinase Deficiency	1.08845	5	3	3.4336	0.97087	0.014201	1	0.081574
Glycogenosis, Type Vii. Tarui Disease	1.07117	2	2	3.9827	0.97087	0.015121	1	0.084884
Diabetes Mellitus (Mody), Non-Insulin-Dependent	1.07107	19	14	2.225	0.97087	0.015469	1	0.084905
Growth Hormone Deficiency	1.01709	4	3	3.2107	0.97087	0.018106	1	0.096141
Hyperphenylalaniemia Due To Guanosine Triphosphate Cyclohydrolase Deficiency | Hyperphenylalaninemia Due To 6-Pyruvoyltetrahydropterin Synthase Deficiency (Ptps) | Hyperphenylalaninemia Due To Dhpr-Deficiency | Hyperphenylalaninemia Due To Pterin-4A-Carbinolamine Dehydratase | Phenylketonuria, Mother (Mpku)	1.01709	1	1	5.3376	0.97087	0.018294	1	0.096141
Fructose Intolerance, Hereditary	0.999783	5	3	3.7763	0.97087	0.019444	1	0.10005
Carnitine Palmitoyl Transferase Deficiency (Ii)	0.90382	8	5	3.5261	0.97087	0.024756	1	0.12479
Hypertension	0.901737	12	4	4.2291	0.97087	0.025724	1	0.12539
Metabolites Affected By Exercise	0.901737	5	5	2.8073	0.97087	0.025891	1	0.12539
Pyruvate Dehydrogenase Deficiency (E3)	0.868734	7	6	3.0913	0.97087	0.028481	1	0.13529
Aids	0.836123	6	2	3.3232	0.97087	0.031295	1	0.14584
Idiopathic Oro-Facial Pain	0.812451	2	1	4.3473	0.97087	0.033669	1	0.15401
Heart Failure	0.766446	10	7	2.4502	0.97087	0.038363	1	0.17122
Dengue Fever	0.766446	3	3	2.8915	0.97087	0.039028	1	0.17122
Biliary Atresia	0.766446	5	4	3.0704	0.97087	0.03998	1	0.17122
2-Aminoadipic Aciduria | 2-Ketoadipic Acidemia | Alpha-Aminoadipic Aciduria	0.766446	1	1	4.062	0.97087	0.040206	1	0.17122
Refractory Localization-Related Epilepsy	0.679501	10	10	2.5149	0.97087	0.051621	1	0.20917
Inflammatory Diseases	0.679501	2	2	3.2242	0.97087	0.051658	1	0.20917
Myocardial Infarction	0.679501	4	2	3.2242	0.97087	0.051658	1	0.20917
Hyperbaric Oxygen Exposure	0.651306	9	7	1.9995	0.97087	0.057593	1	0.2232
Multiple Sclerosis	0.651306	39	3	2.4103	0.97087	0.0577	1	0.2232
Pyruvate Carboxylase Deficiency	0.651306	10	8	2.0731	0.97087	0.057832	1	0.2232
Neonatal Intrahepatic Cholestasis	0.591964	12	10	1.9929	0.97087	0.068543	1	0.25588
Acute Seizures	0.591964	14	14	2.0564	0.97087	0.069106	1	0.25588
Histidinemia	0.591964	2	1	3.1959	0.97087	0.069409	1	0.25588
Ornithine Transcarbamylase Deficiency (Otc)	0.575608	10	8	2.1089	0.97087	0.073149	1	0.2657
Phenylketonuria	0.571541	7	6	2.241	0.97087	0.074923	1	0.2682
Different Seizure Disorders	0.568894	24	15	1.9934	0.97087	0.076499	1	0.26984
Progressive Familial Intrahepatic Cholestasis	0.568894	6	4	2.1423	0.97087	0.077566	1	0.26984
Rhabdomyolysis	0.546804	4	3	2.1666	0.97087	0.08346	1	0.28392
Alpha-1-Antitrypsin Deficiency (Aatd)	0.546804	2	1	2.8793	0.97087	0.08506	1	0.28392
Glycogen Storage Disease | Intrahepatic Biliary Hypoplasia	0.546804	1	1	2.8793	0.97087	0.08506	1	0.28392
Sarcosinemia	0.523603	1	1	2.7761	0.97087	0.09094	1	0.2995
Cancer (Assorted)	0.507114	2	1	2.6422	0.97087	0.099227	1	0.31109
Cervical/Colon/Ovarian Cancer	0.507114	1	1	2.6422	0.97087	0.099227	1	0.31109
Ovarian Cancer	0.507114	2	1	2.6422	0.97087	0.099227	1	0.31109
Autism	0.507114	8	4	1.8955	0.97087	0.099499	1	0.31109
L-Arginine:Glycine Amidinotransferase Deficiency	0.498817	2	2	2.2054	0.97087	0.1027	1	0.31709
X-Linked Creatine-Transporter Defect	0.49542	1	1	2.5587	0.97087	0.1048	1	0.31958
Creatine Deficiency, Guanidinoacetate Methyltransferase Deficiency	0.45623	4	4	1.8119	0.97087	0.11612	1	0.34976
Long-Chain-3-Hydroxyacyl-Coa Dehydrogenase Deficiency (Lchad)	0.409192	10	5	1.6818	0.97087	0.13097	1	0.38977
Continuous Ambulatory Peritoneal Dialysis (Capd)	0.404184	15	14	1.5214	0.97087	0.13409	1	0.39429
Short/Branched-Chain Acyl-Coa Dehydrogenase Deficiency	0.385715	3	2	1.8994	0.97087	0.14158	1	0.41142
Carnitine Transporter Defect. Primary Systemic Carnitine Deficiency	0.378107	4	3	1.7486	0.97087	0.14578	1	0.41869
Argininemia. Hyperargininemia, Arginase Deficiency	0.338443	5	4	1.6083	0.97087	0.16158	1	0.45873
Isovaleric Acidemia	0.332482	9	6	1.4955	0.97087	0.16569	1	0.46507
Hypervalinemia	0.323316	1	1	1.8205	0.97087	0.17206	1	0.47499
Critical Illness (Major Trauma, Severe Septic Shock, Or Cardiogenic Shock)	0.323316	6	6	1.4826	0.97087	0.17307	1	0.47499
Anoxia	0.28957	8	6	1.4474	0.97087	0.19091	1	0.51337
2-Hydroxyglutaric Aciduria (D)	0.28957	1	1	1.6557	0.97087	0.193	1	0.51337
Aging-Related Metabolites	0.28957	6	2	1.5485	0.97087	0.20139	1	0.51337
Stroke	0.28957	5	2	1.4908	0.97087	0.2158	1	0.51337
Beckwith-Wiedemann Syndrome. Exomphalos-Makroglossia-Gigantism Syndrome | Exercise-Induced-Hyperinsulinsm [Eihi] | Hypoglycemia, Familial Neonatal	0.28957	2	1	1.4958	0.97087	0.21616	1	0.51337
Diabetes Mellitus, Insulin-Dependent	0.28957	5	1	1.4958	0.97087	0.21616	1	0.51337
Diabetes, Fetal Effects from Maternal | Glucagon Deficiency | Glut-1 Deficiency Syndrome | Glycogenosis, Type Iv. Amylopectinosis, Anderson Disease | Short-Chain 3-Hydroxyacyl-Coa Dehydrogenase Deficiency (Schad) | Trifunctional Protein Deficiency | Wolfram Syndrome, Didmoad	0.28957	1	1	1.4958	0.97087	0.21616	1	0.51337
Familial Hyperinsulinemia And Hyperproinsulineamia With Mild Diabetes	0.28957	3	1	1.4958	0.97087	0.21616	1	0.51337
Glycerol Kinase Deficiency	0.28957	2	1	1.4958	0.97087	0.21616	1	0.51337
Ketotic Hypoglycemia	0.28957	2	1	1.4958	0.97087	0.21616	1	0.51337
Malonyl-Coa Decarboxylase Deficiency	0.28957	3	1	1.4958	0.97087	0.21616	1	0.51337
Neonatal Hemochromatosis	0.28957	2	1	1.4958	0.97087	0.21616	1	0.51337
Reye Syndrome	0.28957	2	1	1.4958	0.97087	0.21616	1	0.51337
Reye Syndrome Like Manifestations	0.28957	2	1	1.4958	0.97087	0.21616	1	0.51337
Mammary Tumor-Bearing Mice	0.287342	3	3	1.4304	0.97087	0.22	1	0.51601
Small Intestinal Malabsorption	0.287342	1	1	1.4621	0.97087	0.22145	1	0.51601
Dimethylglycinuria	0.283037	1	1	1.4353	0.97087	0.22576	1	0.52115
Hawkinsinuria	0.189559	3	1	1.1108	0.97087	0.28697	1	0.64631
Tyrosinemia Ii | Tyrosinemia Iii | Tyrosinemia, Transient, Of The Newborn	0.189559	1	1	1.1108	0.97087	0.28697	1	0.64631
Short-Bowel Syndrome (Permanent Intestinal Failure)	0.189559	2	2	1.123	0.97087	0.2925	1	0.64631
Respiratory Chain Deficiencies	0.189559	4	3	1.1056	0.97087	0.29413	1	0.64631
Chronic Progressive External Ophthalmoplegia And Kearns-Sayre Syndrom	0.189559	3	3	1.1056	0.97087	0.29413	1	0.64631
Liver Disease Due to Cystic Fibrosis	0.189559	6	5	1.1622	0.97087	0.29568	1	0.64631
Asthma	0.188935	6	3	1.1282	0.97087	0.29919	1	0.64724
Sotos Syndrome	0.188935	2	2	1.1734	0.97087	0.30135	1	0.64724
Glutaric Aciduria Ii	0.188257	8	3	1.1662	0.97087	0.30444	1	0.64825
Isobutyryl-Coa Dehydrogenase Deficiency	0.159787	2	1	0.89839	0.97087	0.33853	1	0.69217
Congenital Lactic Acidosis	0.159787	2	2	0.91045	0.97087	0.34258	1	0.69217
Mitochondrial-Encephalopathy-Lactic Acidosis-Stroke (Melas)	0.159787	2	2	0.91045	0.97087	0.34258	1	0.69217
Myoclonic Epilepsy And Ragged Red Fiber Disease (Merrf) | Pyruvate Dehydrogenase Deficiency (E1)	0.159787	2	2	0.91045	0.97087	0.34258	1	0.69217
Chronic Renal Failure	0.159787	13	6	1.0657	0.97087	0.35235	1	0.69217
Fumaric Aciduria	0.159787	3	2	0.98018	0.97087	0.35422	1	0.69217
Beta-Ketothiolase Deficiency	0.159787	8	2	1.011	0.97087	0.35624	1	0.69217
Tyrosinemia I	0.159787	5	3	0.99451	0.97087	0.35795	1	0.69217
Hypoxic-Ischemic Encephalopathy	0.159787	3	1	0.80976	0.97087	0.36365	1	0.69217
Persistant Hyperinsulinemic Hypoglycemia Of Infancy, Phhi	0.159787	3	2	0.97242	0.97087	0.36841	1	0.69217
3-Methyl-Crotonyl-Glycinuria	0.159787	4	2	0.96351	0.97087	0.36847	1	0.69217
Carnitine Deficiency, Myopathic	0.159787	3	2	0.96351	0.97087	0.36847	1	0.69217
Cobalamin (And Folate) Deficiency	0.159787	3	1	0.79249	0.97087	0.36883	1	0.69217
Methylmalonic Aciduria, Cblb Type	0.159787	2	1	0.79249	0.97087	0.36883	1	0.69217
Mitochondrial Encephalomyopaththy With Elevanted Methylmalonic Acid, Sucla2	0.159787	1	1	0.79249	0.97087	0.36883	1	0.69217
2-Hydroxyglutaric Acidemia (L)	0.159787	2	1	0.78798	0.97087	0.3702	1	0.69217
Carnitine Palmitoyl Transferase Deficiency (I)	0.159787	5	3	1.0105	0.97087	0.3727	1	0.69217
Short Bowel Syndrome (Under Arginine-Free Diet)	0.148778	4	2	0.93209	0.97087	0.38646	1	0.70994
2-Ketoglutarate Dehydrogenase Complex Deficiency	0.148778	2	2	0.83645	0.97087	0.39665	1	0.70994
3-Hydroxy-3-Methylglutaryl-Coa Lyase Deficiency	0.148778	4	2	0.83645	0.97087	0.39665	1	0.70994
3-Methylglutaconic Aciduria (Type I)	0.148778	3	2	0.83645	0.97087	0.39665	1	0.70994
Glycogen Synthetase Deficiency	0.148778	3	2	0.83645	0.97087	0.39665	1	0.70994
Glycerol Intolerance Syndrom	0.144003	3	2	0.88693	0.97087	0.40411	1	0.71779
Methylmalonic Aciduria, Cbla Type	0.144003	4	3	0.93817	0.97087	0.40685	1	0.71779
Phosphoenolpyruvate Carboxykinase Deficiency 2 (Pepck2)	0.138519	5	4	0.86536	0.97087	0.41496	1	0.72691
Short Chain Acyl-CoA Dehydrogenase Deficiency (Scad)	0.127966	4	3	0.8571	0.97087	0.42818	1	0.74479
Glycogenosis, Type Iii. Cori Disease, Debrancher Glycogenosis	0.126383	3	2	0.82026	0.97087	0.43277	1	0.74751
Hyperornithinemia With Gyrate Atrophy (Hoga)	0.124441	4	3	0.87089	0.97087	0.43775	1	0.75086
Purine Nucleoside Phosphorylase Deficiency	0.114277	5	2	0.75513	0.97087	0.46357	1	0.76864
D-Glyceric Acidura | Hyperglycinemia, Non-Ketotic	0.114277	1	1	0.52623	0.97087	0.46429	1	0.76864
Succinic Semialdehyde Dehydrogenase Deficiency	0.114277	3	1	0.52623	0.97087	0.46429	1	0.76864
Pearson Syndrom	0.114277	3	3	0.74713	0.97087	0.46905	1	0.76864
Argininosuccinic Aciduria (Asl)	0.114277	6	4	0.76816	0.97087	0.48292	1	0.76864
Methylmalonic Aciduria (Mma)	0.114277	8	5	0.82489	0.97087	0.4933	1	0.76864
Diabetic Ketoacidosis	0.114277	2	1	0.44905	0.97087	0.49911	1	0.76864
Obesity	0.114277	2	1	0.44905	0.97087	0.49911	1	0.76864
Succinyl Coa: 3-Ketoacid Coa Transferase Deficiency	0.114277	3	1	0.44905	0.97087	0.49911	1	0.76864
Pyruvate Dehydrogenase E3-Binding Protein Deficiency	0.114277	3	3	0.65397	0.97087	0.50511	1	0.76864
Cystic Fibrosis (Cf)	0.114277	4	3	0.74434	0.97087	0.50769	1	0.76864
Feeding: Veganian [Dd]	0.114277	3	1	0.43124	0.97087	0.50777	1	0.76864
Lethal Infantile Cardiomyopathy: X-Linked Cardioskeletal Myopathy (Barth Syndrome)	0.114277	1	1	0.43124	0.97087	0.50777	1	0.76864
Mamel (Methylmalonic Aciduria Mitochondrial Encephelopathy Leigh-Like)	0.114277	2	1	0.43124	0.97087	0.50777	1	0.76864
Hyperthyroidism	0.114277	5	3	0.72471	0.97087	0.51049	1	0.76864
Biliary Cirrhosis	0.114277	10	4	0.7329	0.97087	0.511	1	0.76864
Hyperargininemia	0.114277	4	3	0.69867	0.97087	0.51256	1	0.76864
Citrullinemia Type Ii, Adult-Onset	0.114277	2	1	0.42048	0.97087	0.51312	1	0.76864
Narp Syndrome	0.114277	1	1	0.42048	0.97087	0.51312	1	0.76864
Asphyxia [Dd]	0.114277	7	3	0.70138	0.97087	0.51559	1	0.76864
Carnitine-Acylcarnitine Translocase Deficiency	0.114277	4	3	0.70138	0.97087	0.51559	1	0.76864
Hyperlysinemia Ii Or Saccharopinuria	0.114277	3	2	0.60423	0.97087	0.5231	1	0.76864
2,4-Dienoyl-Coa Reductase Deficiency	0.114277	3	2	0.60961	0.97087	0.52945	1	0.76864
Orotic Aciduria, Hereditary	0.114277	1	1	0.38291	0.97087	0.53261	1	0.76864
Glycine N-Methyltransferase Deficiency | Homocystinuria-Megaloblastic Anemia Due To Defect In Cobalamin Metabolism, Cblg Complementation Type	0.114277	1	1	0.37694	0.97087	0.53583	1	0.76864
Homocystinuria Due To Defect Of N(5,10)-Methylene Thf Deficiency | Homocystinuria (Cble)	0.114277	2	1	0.37694	0.97087	0.53583	1	0.76864
Homocystinuria, Cystathionine Beta-Synthase Deficiency	0.114277	5	1	0.37694	0.97087	0.53583	1	0.76864
Methionine Adenosyl Transferase Deficiency | Methylmalonic Aciduria And Homocystinuria, Cblc Type | Methylmalonic Aciduria And Homocystinuria, Cbld Type	0.114277	2	1	0.37694	0.97087	0.53583	1	0.76864
Smith-Lemli-Opitz Syndrome	0.114277	6	2	0.60879	0.97087	0.53836	1	0.76864
Glutaric Aciduria I	0.0842626	3	3	0.64243	0.97087	0.58021	1	0.82364
Familial Lipoprotein Lipase Deficiency	0.0807754	2	1	0.27807	0.97087	0.59498	1	0.83028
Gout | Phosphoribosylpyrophosphate Synthetase Superactivity	0.0807754	1	1	0.27807	0.97087	0.59498	1	0.83028
Impaired Glucose Tolerance	0.0807754	2	1	0.27807	0.97087	0.59498	1	0.83028
3-Methylglutaconic Aciduria (Type Ii), X-Linked	0.0751988	4	4	0.59922	0.97087	0.60877	1	0.84101
Citrullinemia Type I	0.0751988	3	2	0.47335	0.97087	0.61121	1	0.84101
Long Chain Acyl-Coa Dehydrogenase Deficiency (Lcad)	0.0751988	5	4	0.59555	0.97087	0.62718	1	0.84101
Primary Biliary Cirrhosis	0.0751988	3	1	0.2265	0.97087	0.63141	1	0.84101
Hyperlysinemia I, Familial | Hyperpipecolatemia	0.0751988	2	2	0.39402	0.97087	0.67023	1	0.84101
Smoker	0.0751988	7	3	0.3993	0.97087	0.67121	1	0.84101
2-Methyl-3-Hydroxybutyryl-Coa Dehydrogenase Deficiency | 3-Methylglutaconic Aciduria, Novel Subtype | Benign Infantile Mitochondrial Myopathy | Cytochrome-C-Oxidase Deficiency | Feeding: Thiamine Deficieny [Dd] | Lethal Infantile Mitochondrial Disease (Limd) | Mitochondrial Complex Ii Deficiency | Mitochondrial Dna Depletion Syndrome	0.0751988	1	1	0.17713	0.97087	0.67142	1	0.84101
Acyl Coa Dehydrogenase 9 Deficiency | Pyruvate Dehydrogenase Deficiency (E2)	0.0751988	2	1	0.17713	0.97087	0.67142	1	0.84101
Liver Disease, Liver Failure, Unspecific	0.0751988	2	1	0.17713	0.97087	0.67142	1	0.84101
Methanol Poisoning	0.0751988	2	1	0.17713	0.97087	0.67142	1	0.84101
Sepsis, Neonatal [Dd]	0.0751988	2	1	0.17713	0.97087	0.67142	1	0.84101
Beta-Thalassemia	0.0751988	6	2	0.36862	0.97087	0.67428	1	0.84101
3-Phosphoglycerate Dehydrogenase Deficiency	0.0751988	2	2	0.32896	0.97087	0.68057	1	0.84101
Phosphoserine Aminotransferase Deficiency - New Disorder?	0.0751988	2	2	0.32896	0.97087	0.68057	1	0.84101
Fructose-1,6-Diphosphatase Deficiency	0.0751988	5	4	0.523	0.97087	0.68509	1	0.84101
Glycogenosis (Type Ia, Ib, Ic) | Glycogenosis, Type Vi. Hers Disease	0.0751988	5	4	0.52393	0.97087	0.6894	1	0.84101
27-Hydroxylase Deficiency	0.0751988	2	1	0.14473	0.97087	0.70141	1	0.84101
Acute Myelogenous Leukemia	0.0751988	2	1	0.14473	0.97087	0.70141	1	0.84101
Apolipoprotein C-Ii Deficiency | Cholesteryl Ester Storage Disease | Glycogenosis, Type Ixb	0.0751988	2	1	0.14473	0.97087	0.70141	1	0.84101
Congenital Disorder Of Glycosylation Cdg-Ia	0.0751988	2	1	0.14473	0.97087	0.70141	1	0.84101
Congenital Disorder Of Glycosylation Cdg-Ib	0.0751988	2	1	0.14473	0.97087	0.70141	1	0.84101
Cystinosis	0.0751988	4	1	0.14473	0.97087	0.70141	1	0.84101
Fish-Eye Disease	0.0751988	2	1	0.14473	0.97087	0.70141	1	0.84101
Hypercholesterolemia	0.0751988	4	1	0.14473	0.97087	0.70141	1	0.84101
Hyperlipidaemia	0.0751988	2	1	0.14473	0.97087	0.70141	1	0.84101
Lecithin:Cholesterol Acyltransferase Deficiency	0.0751988	1	1	0.14473	0.97087	0.70141	1	0.84101
Mevalonic Aciduria	0.0751988	2	1	0.14473	0.97087	0.70141	1	0.84101
Oculocerebrorenal Syndrome Of Lowe	0.0751988	2	1	0.14473	0.97087	0.70141	1	0.84101
Tangier Disease	0.0751988	3	1	0.14473	0.97087	0.70141	1	0.84101
Myocardial Ischemia	0.0656783	6	2	0.31387	0.97087	0.72613	1	0.85965
Septic Shock	0.0656783	2	1	0.11889	0.97087	0.72822	1	0.85965
Molybdenium Co-Factor Deficiency	0.0656783	2	2	0.30222	0.97087	0.73416	1	0.85965
3-Hydroxyisobutyric Aciduria	0.0656783	3	2	0.30418	0.97087	0.73435	1	0.85965
Ethylmalonic Encephalopathy (Epema)	0.0656783	2	2	0.30418	0.97087	0.73435	1	0.85965
Propionic Acidemia	0.0612302	8	5	0.51116	0.97087	0.74543	1	0.8685
Valproate Therapy: Anticonvulasant Hypersensitivity Syndrome Valproate Associated Hepatotoxicity	0.0529144	5	3	0.3782	0.97087	0.76484	1	0.88529
Biotinidase Deficiency	0.0529144	5	2	0.26132	0.97087	0.76702	1	0.88529
S-Adenosylhomocysteine Hydrolase Deficiency	0.049241	5	3	0.35569	0.97087	0.77714	1	0.89281
Lysinuric Protein Intolerance (Lpi)	0.0467527	4	2	0.2349	0.97087	0.78816	1	0.89794
Adenylosuccinase Deficiency	0.0467527	3	2	0.22346	0.97087	0.78933	1	0.89794
Carbamoyl Phosphate Synthetase Deficiency (Cps)	0.0467527	3	2	0.22952	0.97087	0.79264	1	0.89794
Extrahepatic Biliary Atresia	0.0467527	3	2	0.18878	0.97087	0.79615	1	0.89794
Abetalipoproteinemia, Bassen-Kornzweig-Syndrome, Acanthocytosis (Abl)	0.0447357	5	3	0.29399	0.97087	0.80352	1	0.90212
Glycogenosis, Type Ixa	0.0447357	3	2	0.2114	0.97087	0.80716	1	0.90212
Post Transurethral Prostatic Resection	0.042139	5	3	0.26631	0.97087	0.81567	1	0.90753
Pyridoxamine 5-Prime-Phosphate Oxidase Deficiency	0.0393295	3	3	0.26037	0.97087	0.83752	1	0.91342
Leigh`S Syndrome, Subacute Necrotizing Encephalopathy, Sne	0.0393295	2	2	0.15907	0.97087	0.84287	1	0.91342
Idiopathic Intracranial Hypertension	0.0393295	1	1	0.038564	0.97087	0.84315	1	0.91342
Congenital Glutamine Deficiency	0.0393295	1	1	0.038559	0.97087	0.84316	1	0.91342
Hyperinsulinism-Hyperammonemia Syndrome	0.0393295	2	1	0.038559	0.97087	0.84316	1	0.91342
Hyperornithinemia-Hyperammonemia-Homocitrullinuria [Hhh-Syndrome]	0.0393295	3	1	0.038559	0.97087	0.84316	1	0.91342
Coronary Artery Disease	0.0367885	7	1	0.03437	0.97087	0.85182	1	0.91878
Juvenile Myoclonic Epilepsy	0.0353445	3	3	0.2239	0.97087	0.85839	1	0.92184
Malnutrition	0.0293975	8	3	0.21287	0.97087	0.87402	1	0.93455
N-Acetylglutamate Synthetase Deficiency. Nags Deficiency	0.0217647	5	3	0.20002	0.97087	0.89336	1	0.95112
Aromatic L-Amino Acid Decarboxylase Deficiency	0.0193014	12	3	0.18985	0.97087	0.90231	1	0.95653
Hartnup Disease	0.00272286	2	1	0.0014064	0.97087	0.96986	1	0.99375
Spastic Ataxia	0.00272286	5	1	0.0014064	0.97087	0.96986	1	0.99375
Tryptophanuria	0.00272286	1	1	0.0014064	0.97087	0.96986	1	0.99375
Canavan Disease	0.00272286	2	2	0.026498	0.97087	0.97326	1	0.99375
Alcoholism	0.00272286	6	1	0.00077529	0.97087	0.97762	1	0.99375
Adrenoleukodystrophy, X-Linked	0.00272286	6	1	6.0395e-05	0.97087	0.99375	1	0.99375
D-Bifunctional Protein Deficiency	0.00272286	3	1	6.0395e-05	0.97087	0.99375	1	0.99375
Infantile Refsum'S Disease	0.00272286	4	1	6.0395e-05	0.97087	0.99375	1	0.99375
Peroxisomal Bifunctional Enzyme Deficiency	0.00272286	2	1	6.0395e-05	0.97087	0.99375	1	0.99375
Peroxisomal Disorders, New Type, Liver	0.00272286	7	1	6.0395e-05	0.97087	0.99375	1	0.99375
Pseudo Zellweger -> D-Bifunctional Protein Deficiency	0.00272286	2	1	6.0395e-05	0.97087	0.99375	1	0.99375
Pyridoxine Dependency With Seizures	0.00272286	2	1	6.0395e-05	0.97087	0.99375	1	0.99375
Refsum Disease	0.00272286	4	1	6.0395e-05	0.97087	0.99375	1	0.99375
Zellweger Syndrome	0.00272286	8	1	6.0395e-05	0.97087	0.99375	1	0.99375
